# Supplementary material for: Evaluation of emerging inflammatory markers for predicting oxygen support requirement in COVID-19 patients
Source: PLoS One. 2022 Nov 28;17(11):e0278145. doi: 10.1371/journal.pone.0278145 (PMC9704613; doi:10.1371/journal.pone.0278145)
Supplement: S1 File — (XLSX) [file pone.0278145.s001.xlsx]

## Sheet: raw data
HN	Sex	Age (years)	Comorbidities	Hospital stay (day)	Severity	O2 support	Mortality	WBC	RBC	HGB	HCT	Abs Neutro	%Neu	Abs Lympho	%Lym	Abs Mono	%Mono	%Eosino	%Baso	Plt. Count	CRP	NLR	PLR	CLR
5807856	F	33	1	7	1	0	1	4.8	4.21	12.6	37.5	2.39	50	1.776	37	0.576	12	1	0	238	16.45	1.34572	134.009	9.26239
6410291	F	51	3	39	2	3	2	5.4	4.22	11	33.8	4.44	83	0.756	14	0.162	3	0	0	216	35.48	5.87302	285.714	46.9312
6410417	F	35	0	8	1	0	1	8.5	3.98	12.1	35.1	6.09	72	1.445	17	0.765	9	1	1	323	10.61	4.21453	223.529	7.34256
5835618	F	32	0	9	1	0	1	18.5	4.4	11	33.6	15.51	84	2.035	11	0.925	5	0	0	255	58.01	7.62162	125.307	28.5061
4519212	M	34	1	13	1	0	1	4.8	5.06	14.9	42.5	2.91	61	1.488	31	0.336	7	1	0	189	16.24	1.95565	127.016	10.914
4917741	M	28	1	2	1	0	1	6.2	5.66	14.7	44.7	3.44	55	2.356	38	0.434	7	0	0	285	0.63	1.4601	120.968	0.267402
6410454	F	72	3	2	1	0	1	4.7	4.61	13.5	39.9	1.92	41	2.256	48	0.517	11	0	0	249	0.5	0.851064	110.372	0.221631
6410560	F	25	1	6	1	0	1	5.2	4.56	13.6	38	2.86	55	1.976	38	0.312	6	1	0	141	1.31	1.44737	71.3563	0.662955
5606508	M	24	1	2	1	0	1	9.2	4.52	14	42.2	5.16	56	3.312	36	0.552	6	2	0	229	0.57	1.55797	69.1425	0.172101
5933991	F	62	3	6	1	1	1	6.9	4.76	13.8	40.5	4.39	63	2.001	29	0.483	7	1	0	287	37.67	2.1939	143.428	18.8256
6410731	M	28	1	13	1	0	1	6.2	6.06	15.7	46.9	3.51	57	2.17	35	0.496	8	1	0	250	10.97	1.61751	115.207	5.0553
6410734	F	54	1	17	1	1	1	5.9	3.93	11.5	33.3	4.36	74	1.357	23	0.177	3	0	0	212	64.2	3.21297	156.227	47.3102
6410706	F	53	1	5	1	0	1	3.9	3.56	12.8	33.8	1.92	49	1.638	42	0.273	7	2	0	117	5.6	1.17216	71.4286	3.4188
6410732	M	38	4	13	2	3	1	23.7	4.97	14.4	41.9	21.52	91	1.422	6	0.711	3	0	0	335	52.13	15.1336	235.584	36.6596
6410770	F	49	3	13	1	1	1	11.1	5.13	14	40.5	9.93	90	0.888	8	0.222	2	0	0	234	18.06	11.1824	263.514	20.3378
4703634	F	47	7	20	2	3	1	16.7	4.26	11.5	32.6	15.52	93	0.501	3	0.668	4	0	0	445	25.39	30.978	888.224	50.6786
6410804	M	46	1	7	1	1	1	7.7	5.89	15.5	46.7	6.05	79	1.309	17	0.308	4	0	0	147	67.08	4.62185	112.299	51.2452
5227778	F	55	3	10	2	3	1	4.4	4.27	12.8	34.7	3.3	75	0.748	17	0.308	7	1	0	204	31.31	4.41176	272.727	41.8583
6391801	M	30	1	3	1	0	1	9.2	5.77	17	49.8	4.9	53	3.036	33	1.104	12	1	1	291	8.19	1.61397	95.8498	2.69763
6411096	F	39	1	9	1	1	1	5	4.69	13.5	41	4.3	86	0.55	11	0.15	3	0	0	239	56.93	7.81818	434.545	103.509
6411098	M	46	2	5	2	3	2	8.6	5.63	13.5	38	6.87	80	1.462	17	0.258	3	0	0	104	101.74	4.69904	71.1354	69.5896
6411115	M	52	7	5	1	1	1	5.8	4.56	12.5	36.7	3.45	60	1.45	25	0.464	8	7	0	40	37.81	2.37931	27.5862	26.0759
6400271	M	64	2	12	1	0	1	6.8	4.78	13.5	39.8	4.04	60	1.768	26	0.68	10	3	1	343	1.46	2.28507	194.005	0.825792
6411184	F	58	7	3	2	3	2	6.3	4.75	12.4	36.5	5.48	87	0.693	11	0.126	2	0	0	194	105.75	7.90765	279.942	152.597
6411270	M	52	7	14	2	3	1	9.9	5.64	14	40	8.69	88	0.792	8	0.396	4	0	0	294	17.78	10.9722	371.212	22.4495
4712870	M	39	1	5	1	0	1	3.9	5.35	15.7	44.5	2.43	62	1.209	31	0.273	7	0	0	155	59.9	2.00993	128.205	49.5451
6411620	M	53	7	10	1	1	1	3.1	5.08	14.7	42.8	2.3	79	0.682	22	0.124	4	0	0	150	32.12	3.37243	219.941	47.0968
6411707	M	53	1	12	1	1	1	4.9	5.15	16.1	46.1	4.18	85	0.588	12	0.098	2	1	0	229	44.69	7.10884	389.456	76.0034
5035934	F	19	1	6	1	1	1	4.5	3.94	11.7	34.4	1.76	39	1.8	40	0.945	21	0	0	323	4.1	0.977778	179.444	2.27778
6317586	F	79	4	21	1	1	1	6.9	3.84	12.1	35.3	4.39	63	1.794	26	0.483	7	3	1	239	5.85	2.44705	133.222	3.26087
4748020	M	36	4	15	1	1	1	7	5.38	14.7	43.4	4.89	69	0.91	13	0.77	11	6	1	227	5.08	5.37363	249.451	5.58242
5238601	F	47	1	10	1	0	1	6.6	5.4	14.5	44.1	2.84	43	3.102	47	0.462	7	2	1	262	23.03	0.915538	84.4616	7.42424
5207403	F	39	1	11	1	0	1	5.7	4.54	13.5	39.8	3.65	64	1.254	22	0.741	13	1	0	213	3.1	2.91069	169.856	2.47209
4902162	M	47	2	11	2	2	1	9.8	5.41	11	33.6	7.29	75	1.47	15	0.588	6	4	0	438	119.58	4.95918	297.959	81.3469
5533858	F	92	3	16	2	3	2	6	4.27	12.4	37.3	5.45	92	0.36	6	0.12	2	0	0	132	100.16	15.1389	366.667	278.222
6412273	M	42	4	19	1	1	1	14.4	4.89	14.3	44.1	13.05	91	0.432	3	0.864	6	0	0	275	86.15	30.2083	636.574	199.421
5206008	F	66	4	5	1	0	1	4.8	2.39	10	27.5	1.34	28	2.976	62	0.432	9	1	0	277	0.5	0.450269	93.078	0.168011
4545484	M	39	1	4	1	1	1	6.7	6.73	13.9	43.6	4.78	72	1.407	21	0.469	7	0	0	167	17.77	3.3973	118.692	12.6297
4822318	F	63	6	13	1	1	1	11.8	4.25	12.8	36.4	11.04	93	0.472	4	0.236	2	1	0	162	56.26	23.3898	343.22	119.195
6412200	M	61	4	4	1	0	1	10	5.26	16.2	47.6	8.43	84	1.5	15	0.1	1	0	0	527	3.21	5.62	351.333	2.14
6412982	F	45	1	20	2	2	1	16.7	5.23	13.6	39.2	14.85	89	1.169	7	0.668	4	0	0	232	25.79	12.7032	198.46	22.0616
4347170	F	74	4	8	1	1	1	18.3	3.96	13.1	36.1	17.77	97	0.366	2	0.183	1	0	0	367	37.49	48.5519	1002.73	102.432
4501814	M	50	1	20	2	2	1	6.5	5.88	13.5	41.7	4.33	67	1.755	27	0.39	6	0	0	183	10.75	2.46724	104.274	6.12536
4929036	F	80	5	4	2	3	2	10.6	2.39	7.2	21.7	9.85	93	0.424	4	0.318	3	0	0	132	18.26	23.2311	311.321	43.066
6413124	F	63	7	57	2	3	2	3.2	5.67	14.3	42.2	2.19	69	0.864	27	0.128	4	0	0	195	33.05	2.53472	225.694	38.2523
5247285	F	33	0	3	1	0	1	6.9	5.67	15	43.1	4.41	64	1.863	27	0.621	9	0	0	212	3.11	2.36715	113.795	1.66935
5931268	M	38	4	18	2	2	2	5.9	6.48	12.8	40.1	4.03	69	1.416	24	0.413	7	0	0	149	44.96	2.84605	105.226	31.7514
5603542	F	46	0	6	1	1	1	7.5	4.57	12.5	36.6	4.7	62	2.475	33	0.375	5	0	0	358	54.95	1.89899	144.646	22.202
4929175	F	37	2	6	1	1	1	9	6.53	14.6	40.8	6.75	75	1.71	19	0.54	6	0	0	246	17.24	3.94737	143.86	10.0819
4822897	F	65	4	32	2	2	1	8.6	5.12	12.9	37.3	7.31	85	0.688	8	0.516	6	1	0	205	69.99	10.625	297.965	101.73
4717260	F	84	7	16	2	2	2	12	3.02	9.5	28.2	8.76	73	2.04	17	0.72	6	4	0	306	20.56	4.29412	150	10.0784
6412729	F	49	0	5	1	0	1	6.8	4.69	12.7	38.3	4.83	71	1.496	22	0.476	7	0	0	194	2.91	3.22861	129.679	1.94519
5328295	F	51	4	13	2	2	1	5.9	4.16	12.4	35.4	4.89	83	0.708	12	0.295	5	0	0	135	61.29	6.90678	190.678	86.5678
5836811	M	47	3	14	2	2	1	2.5	4.15	12.1	35.9	1.43	57	0.85	34	0.225	9	0	0	87	21.73	1.68235	102.353	25.5647
6413468	M	39	2	12	2	2	1	6	5.59	15.7	45.8	4.01	66	1.68	28	0.36	6	0	0	154	80.53	2.3869	91.6667	47.9345
4707801	F	37	2	8	1	1	1	5.4	5.3	14.2	39.4	3.51	65	1.728	32	0.162	3	0	0	162	83.41	2.03125	93.75	48.2697
5216933	M	44	1	11	1	1	1	5.3	5.34	15.3	44.9	4.07	76	1.007	19	0.265	5	0	0	149	63.58	4.04171	147.964	63.138
5406102	M	23	2	6	1	1	1	3.9	5.67	13.8	41.4	1.41	37	1.95	50	0.273	7	5	1	222	20.37	0.723077	113.846	10.4462
6413704	F	47	1	8	2	2	1	4	5.32	10.2	33.1	1.49	37	2.04	51	0.28	7	5	0	168	8.58	0.730392	82.3529	4.20588
5323355	F	36	1	13	1	1	1	6.9	4.98	14.4	41.4	3.94	57	2.415	35	0.483	7	1	0	173	40.29	1.63147	71.6356	16.6832
5029731	F	51	3	13	2	2	1	7.7	5.52	13.7	39.5	5.91	77	1.386	18	0.385	5	0	0	206	23.26	4.26407	148.629	16.7821
6413929	F	40	2	11	2	2	1	6.8	5.19	13.8	41.9	6.11	90	0.544	8	0.136	2	0	0	193	30.1	11.2316	354.779	55.3309
6117599	F	25	1	12	1	0	1	6.5	5.08	14.4	43.1	3.49	54	2.34	36	0.455	7	3	0	382	3.55	1.49145	163.248	1.51709
4521177	M	81	3	39	2	3	2	16.9	4.35	14.5	42.5	16.47	97	0.338	2	0.169	1	0	0	67	142.73	48.7278	198.225	422.278
6414295	M	50	1	10	1	1	1	10	4.3	12.7	37.3	8.69	87	0.9	9	0.4	4	0	0	371	77.78	9.65556	412.222	86.4222
6414296	F	54	1	12	2	2	1	4.7	5.08	13.5	40.1	3.16	68	1.316	28	0.188	4	0	0	293	51.62	2.40122	222.644	39.2249
5418733	F	33	2	12	2	2	1	11.2	4.95	14.7	42.4	9.45	84	1.568	14	0.224	2	0	0	326	7.98	6.02679	207.908	5.08929
4949850	M	52	1	6	1	1	1	12.8	4.11	12	35.3	8.08	63	3.712	29	0.896	7	1	0	193	25.16	2.17672	51.9935	6.77802
4626595	F	44	1	8	1	1	1	4.3	5.98	14.2	42.2	3.45	80	0.774	18	0.086	2	0	0	172	62.39	4.45736	222.222	80.6072
5128151	M	63	3	16	2	2	1	9.9	4.93	15.2	43.7	8.66	87	0.792	8	0.495	5	0	0	321	125.89	10.9343	405.303	158.952
5112460	F	32	0	6	1	0	1	5.3	5.44	15.8	46.3	2.8	53	2.067	39	0.424	8	1	0	223	3.67	1.35462	107.886	1.77552
6414548	M	50	4	4	2	1	2	15.3	3.74	10	28.2	13.59	89	1.377	9	0.306	2	0	0	88	153.82	9.86928	63.907	111.707
5405071	M	68	3	11	1	1	1	7.2	4.64	13.9	40	5.69	79	1.224	17	0.288	4	0	0	205	108.03	4.64869	167.484	88.2598
4101317	F	46	3	1	1	1	1	7.6	4.52	12.2	37.4	4.44	59	2.356	31	0.532	7	3	0	369	3.67	1.88455	156.621	1.55772
5618999	M	62	7	19	2	2	1	8.5	5.83	15.4	45.4	7.05	83	1.02	12	0.425	5	0	0	288	124.22	6.91176	282.353	121.784
4709281	M	63	4	5	1	0	1	7.3	4.97	15.4	42.4	4.23	58	2.409	33	0.584	8	1	0	453	9.5	1.75592	188.045	3.94355
6414939	M	54	1	3	1	1	1	2.8	5.31	16	47	2.1	75	0.644	23	0.056	2	0	0	158	46.01	3.26087	245.342	71.4441
5919265	F	53	3	8	2	2	1	3.8	4.81	10.9	33.7	2.94	78	0.76	20	0.076	2	0	0	196	57.83	3.86842	257.895	76.0921
6415122	M	50	0	13	1	1	1	3.5	4.71	14.5	42.3	1.91	54	1.225	35	0.35	10	0	1	171	23.46	1.55918	139.592	19.151
6415129	M	32	0	1	1	0	1	5.2	5.23	15.6	43.8	3.28	63	1.3	25	0.624	12	0	0	183	5.14	2.52308	140.769	3.95385
5612028	F	35	2	8	2	2	1	7.5	4.51	13.9	41.1	5.35	72	2.025	27	0.075	1	0	0	237	103.91	2.64198	117.037	51.3136
6415415	F	66	0	8	1	1	1	5.5	3.54	10.6	31.2	4.58	84	0.715	13	0.165	3	0	0	271	178.24	6.40559	379.021	249.287
6207378	F	33	1	17	1	1	1	2.5	5.93	13.1	37.7	1.39	55	1.025	41	0.1	4	0	0	243	11.76	1.3561	237.073	11.4732
6415203	M	53	1	3	1	0	1	3.5	4.59	8.8	30.7	2.31	66	0.875	25	0.315	9	0	0	376	48.63	2.64	429.714	55.5771
6415468	M	68	2	20	2	2	1	5.2	5.07	16.7	45.9	3.84	73	0.988	19	0.364	7	1	0	119	93.92	3.88664	120.445	95.0607
6391466	F	46	7	3	1	0	1	4.1	5.39	13.5	40.7	2.78	68	0.943	23	0.328	8	1	0	183	33.66	2.94804	194.062	35.6946
5033300	F	80	5	6	2	1	2	9.7	4.62	8.6	26.8	8.15	84	1.067	11	0.485	5	0	0	219	49.56	7.63824	205.248	46.448
4951973	M	29	4	12	1	1	1	7.3	5.49	15.1	44.8	5.56	76	1.46	20	0.292	4	0	0	131	56.29	3.80822	89.726	38.5548
4640392	M	43	1	8	1	0	1	4.5	5.46	15.8	46.6	2.38	53	1.575	35	0.495	11	1	0	227	24.69	1.51111	144.127	15.6762
6415657	F	60	3	10	2	1	2	7.8	5.57	14.9	46.4	5.54	71	1.248	16	0.78	10	2	1	87	23.89	4.4391	69.7115	19.1426
6415083	M	58	3	3	1	0	1	5.4	6.23	13.1	40.1	3.39	63	1.728	32	0.27	5	0	0	218	62.26	1.96181	126.157	36.0301
6414584	M	21	0	11	1	0	1	4.1	5.25	15.5	44.3	2.03	49	1.64	40	0.41	10	1	0	232	23.8	1.2378	141.463	14.5122
4514953	F	52	4	10	2	3	2	5.9	4.45	10.5	30.8	5.03	86	0.531	9	0.295	5	0	0	306	158.15	9.47269	576.271	297.834
5713441	F	75	0	11	2	3	1	5.4	3.27	8.3	23.2	3.51	65	0.972	18	0.702	13	3	1	264	3.61	3.61111	271.605	3.71399
5027385	F	84	3	4	1	1	1	4	2.81	8.7	25.1	1.91	48	1.56	39	0.48	12	1	0	167	16.42	1.22436	107.051	10.5256
5900958	F	31	0	4	1	0	1	7.8	3.65	11.9	34	5.52	71	1.872	24	0.39	5	0	0	294	10.49	2.94872	157.051	5.60363
6414887	F	64	1	6	1	1	1	3.8	3.53	9.9	27.7	2.04	64	1.672	44	0.114	3	0	0	120	8.39	1.2201	71.7703	5.01794
6416153	F	58	1	20	2	3	1	16	5.04	13.1	36.6	15.29	95	0.32	2	0.48	3	0	0	279	27.82	47.7812	871.875	86.9375
5913855	M	70	3	9	2	2	1	8.1	4.7	13.4	38.5	7.51	93	0.324	4	0.243	3	0	0	160	161.14	23.179	493.827	497.346
6416163	F	68	7	6	1	1	1	5.2	4.99	9.6	27.9	3.9	75	0.988	19	0.26	5	1	0	181	14.92	3.94737	183.198	15.1012
4220868	F	44	1	6	1	1	1	9.3	4.19	11.1	33.7	5.12	55	3.441	37	0.558	6	2	0	450	14.25	1.48794	130.776	4.14124
5108364	F	33	1	4	1	1	1	6.5	4.96	14	39.6	4.98	77	1.105	17	0.39	6	0	0	205	27.21	4.50679	185.52	24.6244
6415364	M	38	0	10	1	1	1	6.3	5.21	15.5	42.2	5.15	81	0.756	12	0.441	7	0	0	155	54.56	6.81217	205.026	72.1693
4628466	F	66	4	14	1	1	1	8.9	4.8	13.3	38.8	7.27	82	0.979	11	0.623	7	0	0	161	19.53	7.42594	164.454	19.9489
6416147	F	71	0	8	1	1	1	5.7	4.19	11.3	33.2	3.78	66	1.254	22	0.627	11	1	0	158	18.35	3.01435	125.997	14.6332
4742705	F	45	0	12	2	2	1	10	4.9	14.2	41.4	7.69	77	1.8	18	0.5	5	0	0	303	5.22	4.27222	168.333	2.9
6415316	M	42	0	4	1	1	1	4.4	5.91	13.8	41	3.47	80	0.748	17	0.132	3	0	0	215	63.79	4.63904	287.433	85.2807
6416669	F	47	1	2	1	1	1	5.9	5.29	13.3	40.6	4.36	74	1.18	20	0.354	6	0	0	266	5.38	3.69492	225.424	4.55932
4947636	F	59	4	8	1	1	1	12.6	4.64	14	40.8	10.24	81	2.016	16	0.378	3	0	0	214	32.51	5.07937	106.151	16.126
4920833	M	56	3	3	1	1	1	3.3	5.71	15.4	44.6	1.75	53	1.287	39	0.264	8	0	0	202	1.31	1.35975	156.954	1.01787
6031846	M	67	0	18	1	1	1	10.8	5.43	11.6	33.6	8.94	83	1.296	12	0.54	5	0	0	172	44.71	6.89815	132.716	34.4985
6416630	M	47	5	27	2	2	2	11	4.94	13.7	39.3	8.82	81	0.99	9	0.88	8	2	0	232	110.19	8.90909	234.343	111.303
4543774	F	40	4	4	1	1	1	6.3	4.75	11.7	34.3	3.87	61	1.953	31	0.441	7	1	0	188	12.02	1.98157	96.2622	6.15463
4833318	F	48	4	16	2	2	1	3.8	4.12	12.9	38.9	2.67	70	0.532	14	0.57	15	0	1	221	7.17	5.0188	415.414	13.4774
6416084	M	60	7	17	2	2	1	10	5.19	14.2	43.1	9	90	0.7	7	0.3	3	0	0	210	22.8	12.8571	300	32.5714
6416739	F	50	1	6	1	1	1	3	4.85	13.9	39.3	2.25	74	0.66	22	0.12	4	0	0	305	70.41	3.40909	462.121	106.682
6416730	M	75	1	13	2	3	1	4.5	3.85	11.7	32.5	3.69	82	0.585	13	0.225	5	0	0	121	50.9	6.30769	206.838	87.0085
5224019	F	31	1	7	1	0	1	6	4.06	12.2	37	3.79	63	1.8	30	0.24	4	2	1	266	0.5	2.10556	147.778	0.277778
4939036	M	40	1	7	1	0	1	6.8	5.15	15.3	43.7	4.22	62	1.904	28	0.476	7	2	1	287	1.8	2.21639	150.735	0.945378
5717019	M	41	1	5	2	2	1	8.9	5.9	16.4	48.2	7.52	84	1.068	12	0.267	3	1	0	261	154.07	7.0412	244.382	144.26
5403995	F	32	0	1	1	1	1	6	4.76	12.1	37.6	2.78	46	2.7	45	0.42	7	2	0	255	0.5	1.02963	94.4444	0.185185
3934854	M	64	0	3	1	1	1	4.7	4.22	13.3	37.5	3.17	67	1.269	27	0.282	6	0	0	80	12.48	2.49803	63.0418	9.83452
4837819	F	55	1	5	1	1	1	4.4	5.61	13.9	42.4	2.95	67	1.364	31	0.088	2	0	0	360	35.9	2.16276	263.93	26.3196
6415969	F	65	0	3	1	0	1	6.8	4.83	13.4	39.2	5.15	76	1.292	19	0.34	5	0	0	222	38.41	3.98607	171.827	29.7291
4917097	F	34	1	8	1	0	1	3.8	5.25	13	40.6	2.2	58	1.368	36	0.228	6	0	0	217	36.47	1.60819	158.626	26.6594
4936712	F	57	4	4	2	2	1	11.7	4.37	10.8	31.9	7.6	65	3.276	28	0.819	7	0	0	670	106.53	2.3199	204.518	32.5183
6416914	M	69	2	8	1	1	1	8.1	4.45	15.1	41	5.77	71	1.701	21	0.648	8	0	0	213	88.32	3.39212	125.22	51.9224
5402627	F	58	4	18	2	2	1	11.6	5.03	12.8	38.3	8.95	77	1.392	12	1.16	10	1	0	121	98.03	6.4296	86.9253	70.4239
5114686	F	58	0	7	1	1	1	9.2	4.47	12.7	37.8	7.07	77	1.564	17	0.552	6	0	0	180	89.57	4.52046	115.09	57.2698
4947691	M	70	4	19	2	3	2	9	4.1	13.8	38.2	7.54	84	1.17	13	0.27	3	0	0	195	88.48	6.44444	166.667	75.6239
5433444	M	30	4	10	1	0	1	8.1	5.29	15.4	44.7	5.83	72	1.458	18	0.729	9	1	0	346	51.57	3.99863	237.311	35.3704
6416955	M	50	1	8	1	0	1	4.8	5.58	16.5	46.6	3.41	71	1.104	23	0.288	6	0	0	146	102.65	3.08877	132.246	92.9801
6417411	F	34	2	4	1	1	1	4	5.63	12.5	38.1	2.52	63	1.24	31	0.24	6	0	0	205	33.81	2.03226	165.323	27.2661
4854808	M	31	2	14	2	2	1	3	5.74	15.3	43.1	1.87	62	0.93	31	0.21	7	0	0	209	66.31	2.01075	224.731	71.3011
5536157	F	54	1	1	1	1	1	3.4	4.21	12.7	37.9	1.49	44	1.598	47	0.272	8	1	0	181	3.76	0.932416	113.267	2.35294
6394338	F	60	1	1	1	1	1	8.8	5.8	12.4	39.6	5.23	60	2.904	33	0.528	6	1	0	221	3.05	1.80096	76.1019	1.05028
4601352	M	62	4	6	1	1	1	7.8	4.44	13.2	38.7	6.52	83	1.17	15	0.156	2	0	0	120	47.78	5.57265	102.564	40.8376
4704573	F	74	4	7	2	2	1	4.3	3.73	11.7	32.1	2.37	55	1.548	36	0.344	8	1	0	222	6.8	1.53101	143.411	4.39276
5445198	F	62	4	12	2	3	2	6.5	6.11	13.2	42.5	5.82	90	0.585	9	0.065	1	0	0	185	30.25	9.94872	316.239	51.7094
6417520	M	49	3	10	2	2	1	15.5	4.84	13.2	39.7	14.11	91	0.93	6	0.31	2	1	0	213	168.41	15.172	229.032	181.086
5243370	F	56	4	7	2	2	1	8.7	4.01	10.4	29.2	7.18	83	1.305	15	0.174	2	0	0	362	171.8	5.50192	277.395	131.648
6417658	F	71	4	12	2	2	1	8.6	4.48	12.8	37.7	7.81	91	0.516	6	0.258	3	0	0	353	178.51	15.1357	684.109	345.95
5340303	M	49	7	11	1	1	1	9.8	5.33	15.7	45.1	8.58	88	0.686	7	0.49	5	0	0	350	123.49	12.5073	510.204	180.015
6417653	F	40	1	5	1	0	1	5.2	4.81	12.7	37.4	2.79	54	1.768	34	0.468	9	3	0	256	1.24	1.57805	144.796	0.701357
5440727	M	63	6	2	1	1	1	5	4.86	8.9	25.8	3.96	79	0.7	14	0.35	7	0	0	246	34.11	5.65714	351.429	48.7286
5924459	F	86	1	2	1	1	1	8.8	5.69	12	37.9	7.66	87	0.968	11	0.176	2	0	0	157	24.65	7.91322	162.19	25.4649
5119703	F	24	1	1	1	1	1	5	4.92	12.8	39.5	1.6	32	2.9	58	0.45	9	1	0	231	9.14	0.551724	79.6552	3.15172
6009388	F	49	4	1	1	0	1	5.6	5.32	13.5	39.6	3.03	54	2.072	37	0.336	6	3	0	355	19.65	1.46236	171.332	9.48359
6413383	M	56	0	14	1	0	1	3.1	3.39	8.9	26.4	1.81	58	1.085	35	0.124	4	3	0	323	51.31	1.6682	297.696	47.2903
5522571	F	64	3	2	1	1	1	6.1	4.64	12.5	35.6	3.22	53	2.501	41	0.366	6	0	0	210	6.82	1.28749	83.9664	2.72691
6417503	F	51	3	14	1	1	1	11.8	4.72	13.8	40	10.07	86	1.062	9	0.59	5	0	0	283	2.94	9.48211	266.478	2.76836
6417705	M	49	4	7	1	1	1	6.3	5.48	14.5	43	5.3	84	0.819	13	0.189	3	0	0	225	118.23	6.47131	274.725	144.359
5318871	M	52	3	8	1	1	1	5.1	5.12	15	41.3	4.45	88	0.459	9	0.153	3	0	0	157	68.83	9.69499	342.048	149.956
5507021	M	61	7	6	2	3	1	12.6	3.5	7.9	23.7	10.02	80	1.386	11	0.756	6	3	0	324	233.76	7.22944	233.766	168.658
5611760	F	23	1	2	1	0	1	4.3	4.21	12.5	36	2.38	55	1.548	36	0.387	9	0	0	212	3.85	1.53747	136.951	2.48708
5303873	F	30	1	7	1	1	1	3	5.76	14.2	43	1.98	66	0.93	31	0.09	3	0	0	138	74.05	2.12903	148.387	79.6237
5241104	M	76	6	13	1	1	1	6.8	4.28	13.8	37.8	5.69	84	0.884	13	0.204	3	0	0	152	36.35	6.43665	171.946	41.1199
4841416	F	39	2	10	2	2	1	9.8	5.59	14.3	43.5	7.5	77	1.862	19	0.392	4	0	0	234	64.42	4.02793	125.671	34.5972
6417728	F	50	3	3	1	0	1	3.3	4.52	13.2	37	2.13	65	0.924	28	0.198	6	1	0	145	6.84	2.30519	156.926	7.4026
4852345	F	77	0	4	2	2	1	11.2	5.01	12.4	38.2	9.57	85	1.456	13	0.224	2	0	0	303	10.4	6.5728	208.104	7.14286
4630427	M	58	4	2	1	0	1	8.7	4.93	13.8	38.7	7.59	87	0.87	10	0.261	3	0	0	265	102.48	8.72414	304.598	117.793
5144007	F	69	3	6	1	1	1	5.7	4.03	11.5	34.1	2.94	52	2.223	39	0.513	9	0	0	180	46.09	1.32254	80.9717	20.7332
6417731	F	60	4	3	2	2	1	4.1	5.08	15.4	45.7	2.09	51	1.681	41	0.328	8	0	0	87	6.9	1.24331	51.7549	4.1047
4321241	F	59	0	4	1	0	1	6.7	4.73	14	40.4	4.62	69	1.742	26	0.335	5	0	0	184	72.71	2.65212	105.626	41.7394
5625529	M	72	0	1	1	0	1	4.5	3.6	11.4	30.2	2.29	51	1.935	43	0.225	5	1	0	220	0.83	1.18346	113.695	0.428941
5115996	M	52	4	4	2	3	2	10.2	3	9	26.8	8.8	86	0.816	8	0.612	6	0	0	109	186.48	10.7843	133.578	228.529
5054362	M	50	1	10	2	2	1	8.2	6.9	15.3	46.5	7.19	88	0.738	9	0.246	3	0	0	189	123.56	9.74255	256.098	167.425
6418082	F	64	7	13	2	2	1	10	3.95	11.1	33.6	7.23	72	1.3	13	1.2	12	3	0	500	111.35	5.56154	384.615	85.6538
6418086	F	49	4	20	2	3	1	7.8	4.65	13.9	41.3	5.9	76	1.482	19	0.39	5	0	0	255	152.44	3.98111	172.065	102.861
5302109	F	41	7	2	1	0	1	6.3	2.68	10.4	29.5	3.12	50	2.646	42	0.378	6	2	0	297	0.5	1.17914	112.245	0.188964
6418261	F	47	1	5	1	0	1	6.1	5.73	12.5	35.5	4.94	80	1.098	18	0.122	2	0	0	365	97.09	4.49909	332.423	88.4244
4240298	M	37	1	2	1	1	1	4.7	4.89	14.7	42.6	2.84	60	1.598	34	0.282	6	0	0	142	26.5	1.77722	88.8611	16.5832
5825251	F	36	3	1	1	0	1	6.3	4.75	14.6	42.1	3.7	59	1.701	27	0.756	12	2	0	281	2.46	2.17519	165.197	1.44621
5133095	F	68	6	12	1	1	1	4.7	3.36	9.1	27.3	3.21	69	1.269	27	0.188	4	0	0	239	57.23	2.52955	188.337	45.0985
6418267	M	74	7	7	2	2	1	8.1	4.89	12.3	35.8	6.41	90	0.567	7	0.243	3	0	0	24	26.6	11.3051	42.328	46.9136
4914869	F	63	5	17	2	3	2	4.4	3.61	9.8	29.6	3.8	87	0.44	10	0.132	3	0	0	109	32.49	8.63636	247.727	73.8409
6418271	M	50	7	2	2	3	2	28.6	5.05	15.7	49.8	27.35	96	0.572	2	0.572	2	0	0	171	52.9	47.8147	298.951	92.4825
4841481	M	71	6	7	2	3	2	9.1	5.17	13.9	40.1	6.97	77	1.365	15	0.728	8	0	0	390	91.87	5.10623	285.714	67.304
4111975	F	25	4	11	1	1	1	6.8	5.53	14.8	43.6	4.9	72	1.496	22	0.408	6	0	0	225	22.01	3.2754	150.401	14.7126
6315822	M	62	0	2	1	0	1	6.3	3.94	10.1	29.2	3.91	62	2.079	33	0.315	5	0	0	246	21.46	1.88071	118.326	10.3223
4925471	M	59	3	15	1	1	1	13.6	5.1	13.4	40.1	11.97	88	1.224	9	0.408	3	0	0	245	47.3	9.77941	200.163	38.6438
4854051	F	54	1	46	2	3	1	9.4	4.69	12.1	37.9	7.85	83	1.128	12	0.47	5	0	0	366	86.95	6.95922	324.468	77.0833
6206984	F	61	3	7	1	0	1	6.5	4.52	13.3	38.2	5.06	78	1.105	17	0.325	5	0	0	174	28.06	4.57919	157.466	25.3937
4829573	F	45	5	9	2	1	2	9.4	4.61	11.7	35.9	8.25	88	0.846	9	0.282	3	0	0	266	74.03	9.75177	314.421	87.5059
5414814	M	76	0	14	1	1	1	6	4.17	13.3	38.4	5.16	87	0.42	7	0.36	6	0	0	104	70.93	12.2857	247.619	168.881
5436459	F	76	7	10	1	1	1	10.2	3.83	11.7	34.7	8.62	84	0.612	6	0.918	9	1	0	268	31.92	14.085	437.908	52.1569
4827901	F	49	1	7	1	1	1	8.4	4.65	12	36.8	7.21	86	1.008	12	0.168	2	0	0	226	87.18	7.15278	224.206	86.4881
6418657	M	40	4	9	1	1	1	7.8	5.3	16.1	45.1	4.71	61	2.418	31	0.624	8	0	0	192	117.86	1.94789	79.4045	48.7428
4606819	M	70	4	22	2	2	2	6.8	4.71	11	32.9	6.11	90	0.34	5	0.34	5	0	0	256	52.46	17.9706	752.941	154.294
5134403	F	64	7	6	1	0	1	5.4	4.33	13.3	38.3	3.89	72	1.134	21	0.378	7	0	0	156	23.96	3.43034	137.566	21.1287
6418264	M	55	7	8	2	3	2	5	4.83	13.1	36.9	4.27	86	0.6	12	0.1	2	0	0	137	166.13	7.11667	228.333	276.883
4334841	M	84	7	23	1	1	1	6.5	3.25	10.5	29.7	5.06	77	1.105	17	0.39	6	0	0	156	35.94	4.57919	141.176	32.5249
5140097	M	85	4	8	2	2	2	4.9	3.8	12.5	35.4	3.64	74	0.931	19	0.343	7	0	0	172	61.79	3.90977	184.748	66.3695
6030831	M	37	0	12	2	2	1	5.6	5.97	13.7	40.1	2.89	52	2.408	43	0.28	5	0	0	203	92.85	1.20017	84.3023	38.559
4320933	F	60	4	9	1	1	1	10.1	4.97	15.3	44.7	7.94	79	1.818	18	0.303	3	0	0	293	39.96	4.36744	161.166	21.9802
5304801	M	60	2	16	1	1	1	3.5	4.28	12.9	36.1	2.32	67	0.91	26	0.245	7	0	0	126	66.81	2.54945	138.462	73.4176
5705740	F	64	4	7	1	1	1	6.3	4.33	11.7	34.1	4.22	67	1.575	25	0.315	5	3	0	267	89.78	2.67937	169.524	57.0032
5917026	F	28	0	11	2	3	1	9.4	4.19	10.7	30.4	8.15	87	0.846	9	0.376	4	0	0	313	38.92	9.63357	369.976	46.0047
5829401	F	52	0	7	1	1	1	6.7	4.17	9.9	29.3	5.71	85	1.34	20	0.201	3	0	0	185	113.59	4.26119	138.06	84.7687
4945376	M	75	0	5	2	2	1	7.7	5.2	14.3	41.9	6.24	81	1.232	16	0.231	3	0	0	159	6.24	5.06494	129.058	5.06494
5144618	F	48	0	4	1	0	1	11.7	4.79	12.4	35.6	10.5	90	0.702	6	0.468	4	0	0	273	56.38	14.9573	388.889	80.3134
4844941	F	58	2	1	2	3	2	7.5	3.14	8.7	25.4	5.92	79	1.275	17	0.3	4	0	0	186	5.39	4.64314	145.882	4.22745
5210248	F	59	0	7	1	0	1	3	5.16	14.8	42.1	2.21	73	0.72	24	0.09	3	0	0	118	87.8	3.06944	163.889	121.944
6418828	F	56	1	7	1	1	1	7.1	4.58	12.4	36.7	5.33	75	1.491	21	0.284	4	0	0	150	42.67	3.57478	100.604	28.6184
5210247	M	64	1	4	1	1	1	4.5	3.79	12.2	34.5	2.6	57	1.395	31	0.54	12	0	0	281	85.39	1.8638	201.434	61.2115
4817674	F	45	1	3	1	1	1	4.7	5.44	13.7	39.6	3.49	74	0.893	19	0.329	7	0	0	392	84.43	3.90817	438.97	94.5465
4206528	F	75	5	2	2	1	2	10.6	4.41	13.2	37.3	9.24	87	0.954	9	0.424	4	0	0	198	99.05	9.68553	207.547	103.826
4610717	M	34	4	4	1	1	1	6.7	5.54	15.1	43.4	4.56	68	1.809	27	0.335	5	0	0	262	30.88	2.52073	144.831	17.0702
5140031	F	72	0	10	1	1	1	5.8	4.64	11.2	33.4	4.07	71	1.276	22	0.406	7	0	0	105	46.61	3.18966	82.2884	36.5282
4308907	F	69	4	9	1	1	1	6	3.93	10.2	30	3.3	55	2.16	36	0.48	8	1	0	166	43.82	1.52778	76.8519	20.287
6405163	F	33	0	12	1	1	1	9.3	3.87	11.1	33.1	8.13	88	0.837	9	0.279	3	0	0	198	78.31	9.71326	236.559	93.5603
5810727	F	60	3	21	2	3	2	14.2	3.67	10.1	30.1	13.06	92	0.852	6	0.284	2	0	0	162	153.84	15.3286	190.141	180.563
4641937	M	56	1	2	1	1	1	7.3	4.87	14.4	41.5	5.79	79	0.876	12	0.584	8	1	0	173	38.03	6.60959	197.489	43.4132
5105780	F	74	7	6	2	3	2	13.6	5.62	17.9	50.9	12.04	89	1.088	8	0.408	3	0	0	291	15.67	11.0662	267.463	14.4026
6419008	M	61	0	2	1	0	1	9.4	5.6	12.8	38.3	6.82	73	2.068	22	0.376	4	1	0	401	104.31	3.29787	193.907	50.44
5520349	M	57	4	8	2	2	1	9.4	5.03	12.7	36.7	8.88	94	0.47	5	0.094	1	0	0	276	44.24	18.8936	587.234	94.1277
4423148	F	90	5	5	2	1	2	9.5	4.95	10.6	32.2	7.13	75	1.805	19	0.57	6	0	0	223	176.57	3.95014	123.546	97.8227
4519482	M	68	4	7	1	1	1	5.3	2.85	12.6	32.4	4.02	76	1.007	19	0.265	5	0	0	160	204.33	3.99206	158.888	202.91
6419224	M	49	2	13	1	1	1	8.2	4.66	13.7	39.1	6.63	81	1.066	13	0.492	6	0	0	183	117.32	6.21951	171.67	110.056
4540205	F	65	4	1	1	0	1	15.2	4.34	11.4	34.5	12.7	84	1.824	12	0.608	4	0	0	483	28.69	6.96272	264.803	15.7292
5335354	F	27	0	25	1	1	1	8.8	4.87	11.9	36.6	5.02	57	2.464	28	0.792	9	5	1	383	11.61	2.03734	155.438	4.71185
6418421	F	56	0	27	1	0	1	6.4	4.73	11.6	34	4.48	70	1.536	24	0.384	6	0	0	250	5.82	2.91667	162.76	3.78906
5125379	F	81	3	6	1	1	1	19.5	5.45	14.1	40.9	18.2	94	0.78	4	0.39	2	0	0	281	41.07	23.3333	360.256	52.6538
4626294	M	66	0	11	1	0	1	6.9	4.96	15.1	41.4	5.48	79	1.104	16	0.345	5	0	0	91	80.53	4.96377	82.4275	72.9438
4818157	M	54	0	5	1	1	1	6.2	4.63	11.9	33.6	4.6	74	1.24	20	0.372	6	0	0	236	233.03	3.70968	190.323	187.927
4819063	M	82	0	13	1	0	1	2.9	4.35	13	37	1.54	54	1.044	36	0.29	10	0	0	136	6.06	1.4751	130.268	5.8046
4617717	F	58	1	23	2	3	2	2.1	4.07	11.6	33.1	1.48	71	0.504	24	0.105	5	0	0	92	18.68	2.93651	182.54	37.0635
5707642	F	33	0	2	1	0	1	6.1	4.28	12.6	36.9	4.1	68	1.342	22	0.488	8	2	0	280	28.1	3.05514	208.644	20.9389
4001157	M	59	0	20	1	0	1	8.6	5.54	11.5	34.4	7.14	83	0.86	10	0.602	7	0	0	239	25.75	8.30233	277.907	29.9419
4936545	F	52	4	17	2	3	1	10.2	4.69	13.2	36.8	8.8	87	1.122	11	0.204	2	0	0	334	222	7.84314	297.683	197.861
6419313	F	61	4	21	2	3	2	5.5	4.3	12.9	37.3	4.7	85	0.77	14	0.055	1	0	0	129	146	6.1039	167.532	189.61
4904373	F	60	0	2	1	1	1	5.3	4.67	9.1	27.6	3.25	61	1.537	29	0.53	10	0	0	246	70.5	2.11451	160.052	45.8686
4837558	M	52	3	4	1	0	1	5.1	5.41	14.9	43.5	2.67	52	1.989	39	0.408	8	1	0	149	33.1	1.34238	74.912	16.6415
4626203	M	39	5	11	1	1	1	3.7	3.13	8.1	22.8	2.18	60	0.999	27	0.481	13	0	0	194	25.09	2.18218	194.194	25.1151
6106221	M	55	4	15	1	1	1	4.2	5.53	12.9	39.9	2.58	62	1.26	30	0.294	7	1	0	217	83.2	2.04762	172.222	66.0317
4608584	F	56	3	7	1	1	1	4.9	4.41	12.7	38.6	3.79	77	1.029	21	0.098	2	0	0	576	33	3.68319	559.767	32.07
4814128	M	45	4	5	1	1	1	7.2	4.46	12.9	38.4	5.01	70	1.44	20	0.648	9	1	0	341	101	3.47917	236.806	70.1389
4146361	F	53	0	1	1	0	1	7.3	4.97	14	41.4	5.26	72	1.241	17	0.657	9	2	0	470	68.7	4.23852	378.727	55.3586
4848554	M	62	4	35	2	2	1	4.9	4.52	13.3	37.3	3.89	79	0.784	16	0.245	5	0	0	188	122	4.96173	239.796	155.612
5104150	F	48	0	11	1	0	1	5.6	5.14	12.9	38	3.73	67	1.568	28	0.28	5	0	0	194	19.3	2.37883	123.724	12.3087
5007135	M	70	0	4	1	0	1	14.9	5.04	12.8	35.7	12.19	82	1.341	9	1.341	9	0	0	369	147	9.09023	275.168	109.62
4334403	F	24	1	3	1	0	1	8.2	5.5	10.3	32.6	5.18	64	2.132	26	0.82	10	0	0	303	6.67	2.42964	142.12	3.12852
5015240	F	50	1	3	1	0	1	5.5	4.65	12.1	36.7	3.45	63	1.54	28	0.385	7	2	0	254	30.9	2.24026	164.935	20.0649
5218381	F	80	0	8	1	0	1	7.1	3.96	11.8	33.5	2.64	37	3.834	54	0.426	6	2	1	266	3.7	0.688576	69.3792	0.96505
5223631	M	52	0	7	1	1	1	4.1	2.5	4.3	13.9	1.61	40	2.214	54	0.246	6	0	0	104	56.1	0.727191	46.9738	25.3388
5227946	F	51	1	13	1	1	1	10.4	4.64	13.4	39.1	9.23	89	0.728	7	0.416	4	0	0	195	78.92	12.6786	267.857	108.407
6013545	F	64	0	9	1	1	1	9.6	4.94	14.5	41.6	7.04	74	1.728	18	0.672	7	1	0	378	87.6	4.07407	218.75	50.6944
4906356	M	52	0	12	1	0	1	7.1	6.21	15.1	43.2	5.43	76	1.562	22	0.142	2	0	0	171	141	3.47631	109.475	90.2689
4623689	M	18	0	5	1	0	1	18.3	3.11	8	23.8	7.39	40	8.601	47	0.732	4	9	0	204	19.7	0.859202	23.7182	2.29043
4445218	M	62	0	9	1	1	1	10.7	5.95	11.2	35.5	9.12	85	1.177	11	0.428	4	0	0	461	38.72	7.74851	391.674	32.8972
5030712	F	64	3	14	1	1	1	5.3	4.61	13.5	39.8	4.47	84	0.742	14	0.106	2	0	0	229	202	6.02426	308.625	272.237
4202245	F	71	4	6	1	1	1	8.8	3.6	10.5	29.9	7.95	90	0.616	7	0.264	3	0	0	318	109.33	12.9058	516.234	177.484
5910863	M	43	1	10	2	2	1	6.2	4.8	14.5	40	4.71	76	1.24	20	0.248	4	0	0	185	87.5	3.79839	149.194	70.5645
4500131	F	47	4	3	1	1	1	4.9	3.83	11.9	34	3.03	62	1.323	27	0.539	11	0	0	121	78.7	2.29025	91.4588	59.486
5544455	F	22	0	2	1	0	1	7	4.62	13.6	38.7	5.23	75	1.4	20	0.35	5	0	0	320	9.87	3.73571	228.571	7.05
6419025	F	50	0	10	1	0	1	4.2	4.06	7.7	24.6	2.86	68	1.092	26	0.252	6	0	0	350	28.6	2.61905	320.513	26.1905
5045351	M	40	1	16	2	2	1	8.5	6.49	18.2	52.2	7.03	83	0.765	9	0.68	8	0	0	227	92.35	9.18954	296.732	120.719
6311160	M	65	0	4	1	0	1	4.6	4.62	13.3	35.6	3.75	81	0.828	18	0.046	1	0	0	165	396	4.52899	199.275	478.261
5408626	M	69	3	22	2	2	2	3.3	4.73	10.2	30.3	2.76	85	0.396	12	0.099	3	0	0	121	83.8	6.9697	305.556	211.616
4150390	M	61	0	11	1	0	1	2.7	4.59	13.5	38.7	1.79	66	0.675	25	0.243	9	0	0	123	34.9	2.65185	182.222	51.7037
5336313	M	73	4	23	2	3	2	4.4	4.18	12.6	35.5	3.66	84	0.484	11	0.22	5	0	0	80	168	7.56198	165.289	347.107
4847616	M	55	1	5	1	1	1	4.6	4.92	15.3	39.8	4.08	88	0.368	8	0.184	4	0	0	203	49.16	11.087	551.63	133.587
5241863	M	45	4	25	2	3	2	17.9	5.78	16.5	50	15.8	88	0.537	3	1.611	9	0	0	314	203.99	29.4227	584.73	379.87
4439287	F	49	3	7	1	1	1	5	6.3	16.1	47.3	4	80	0.85	17	0.15	3	0	0	223	105	4.70588	262.353	123.529
5933013	F	27	0	10	2	2	1	7.2	4.69	11.8	34.2	5.95	83	0.864	12	0.288	4	1	0	295	109	6.88657	341.435	126.157
5049298	F	57	3	4	2	2	1	7.4	4.54	14	39.6	5.89	80	1.11	15	0.37	5	0	0	214	38.65	5.30631	192.793	34.8198
6419436	M	35	1	4	1	1	1	8.3	5.33	15.9	45.1	6.06	73	1.577	19	0.664	8	0	0	399	76.02	3.84274	253.012	48.2055
4104926	F	57	0	10	1	1	1	5	4.31	11.9	34.6	3.73	74	1.1	22	0.2	4	0	0	245	31.35	3.39091	222.727	28.5
5013532	M	61	0	9	1	1	1	7	5.1	13.3	39.7	5.6	80	0.84	12	0.42	6	2	0	223	154.64	6.66667	265.476	184.095
4841161	F	90	1	4	2	3	2	3.5	4.4	13.2	38.4	2.14	62	1.085	31	0.245	7	0	0	159	27.54	1.97235	146.544	25.3825
4518202	M	68	7	13	2	3	2	20.2	5.74	14.9	42.1	18.36	91	1.01	5	0.606	3	1	0	345	64.83	18.1782	341.584	64.1881
5639708	F	73	0	9	1	0	1	3.2	4.83	14.2	42	1.64	51	1.312	41	0.256	8	0	0	109	7.82	1.25	83.0793	5.96037
5621473	M	30	1	2	1	0	1	3.9	6.26	12	35.2	1.37	36	1.911	49	0.468	12	2	1	119	3.12	0.716902	62.2711	1.63265
4505728	F	32	0	8	1	1	1	6.6	4.77	12.2	35.3	3.83	58	2.31	35	0.462	7	0	0	191	31.41	1.65801	82.684	13.5974
4835525	F	41	1	2	1	1	1	4.5	5.3	10.1	29.4	2.12	47	2.25	50	0.135	3	0	0	245	39.27	0.942222	108.889	17.4533
5624129	M	59	3	6	2	2	1	5.7	5.23	14.3	39.4	4.83	85	0.57	10	0.285	5	0	0	223	86.04	8.47368	391.228	150.947
4822822	F	55	2	2	1	1	1	6.2	4.71	14.1	40.2	3.51	57	2.232	36	0.372	6	1	0	431	93.23	1.57258	193.1	41.7697
4810262	F	41	1	7	1	1	1	4.2	4.4	11.1	31.1	1.15	27	2.856	68	0.21	5	0	0	146	79.68	0.402661	51.1204	27.8992
6312772	M	77	4	9	1	1	1	6.4	5.7	16.7	47.5	3.52	55	1.92	30	0.832	13	2	0	114	19.66	1.83333	59.375	10.2396
4843308	F	47	0	9	1	0	1	3	5	15.2	43.8	1.67	56	1.17	39	0.15	5	0	0	271	7	1.42735	231.624	5.98291
5403603	F	48	7	4	1	1	1	7	4.4	12.7	36.2	5.49	79	0.98	14	0.49	7	0	0	183	83.84	5.60204	186.735	85.551
5903374	M	55	0	10	1	1	1	2.6	4.44	13.1	38.1	1.5	58	0.832	32	0.26	10	0	0	182	24.59	1.80288	218.75	29.5553
4746865	F	44	5	15	1	1	1	3	3.06	8.6	25.3	1.91	64	0.72	24	0.24	8	4	0	91	0.5	2.65278	126.389	0.694444
5110244	F	57	0	12	1	0	1	3.7	3.58	9.2	27.9	2.61	71	0.999	27	0.074	2	0	0	493	37.17	2.61261	493.493	37.2072
4749197	F	76	5	4	2	2	2	18.5	4.37	12.4	36.3	17.12	93	0.925	5	0.37	2	0	0	283	94.19	18.5081	305.946	101.827
5402634	M	59	4	1	1	1	1	3.1	4.75	13.9	41.1	2.07	67	0.837	27	0.155	5	1	0	158	46.87	2.47312	188.769	55.9976
4830923	M	28	0	4	1	1	1	7.6	6.65	13.5	42.6	5.02	66	1.9	25	0.608	8	1	0	193	29.57	2.64211	101.579	15.5632
4341333	F	45	4	5	2	2	1	4.8	5.01	15.2	43.8	4.12	84	0.672	14	0.096	2	0	0	172	114.8	6.13095	255.952	170.833
6419624	F	70	2	7	2	2	1	4.9	4.83	15	42.5	3.51	72	1.127	23	0.245	5	0	0	121	41.79	3.11446	107.365	37.0807
5900220	F	41	5	9	1	1	1	6.3	4.36	11.4	35.3	4.36	69	1.197	19	0.693	11	1	0	249	13.9	3.64244	208.02	11.6124
6419068	F	68	0	6	1	0	1	8.6	4.15	12.4	36	4.94	58	3.182	37	0.43	5	0	0	216	104.85	1.55248	67.8818	32.951
6419450	M	65	2	4	2	3	2	17.6	5.41	13.8	40.7	16.59	94	0.528	3	0.352	2	1	0	405	196	31.4205	767.045	371.212
6210639	M	44	7	5	1	1	1	13.6	4.35	11.1	30.2	11.97	88	1.088	8	0.544	4	0	0	107	394	11.0018	98.3456	362.132
4300854	F	78	4	13	1	1	1	6.8	3.92	10.4	32	4.95	73	1.36	20	0.408	6	1	0	279	78.9	3.63971	205.147	58.0147
5246022	M	69	6	15	2	3	2	7.3	4.92	14.9	42.5	4.94	68	1.898	26	0.365	5	1	0	133	69.2	2.60274	70.0738	36.4594
6392179	M	69	5	10	2	2	1	5.5	3.38	10.4	29.9	4.8	87	0.605	11	0.11	2	0	0	256	202.35	7.93388	423.14	334.463
5228747	F	34	0	9	2	2	1	16.5	3.4	8.1	24	14.35	87	1.815	11	0.33	2	0	0	449	159.58	7.90634	247.383	87.9229
4843910	F	62	7	85	2	3	1	9.3	4.9	15	44	7.9	85	0.93	10	0.465	5	0	0	231	31.5	8.49462	248.387	33.871
4444672	M	68	0	6	2	2	1	5.8	4.22	13.3	37.9	4.28	74	1.102	19	0.406	7	0	0	98	178	3.88385	88.9292	161.525
4744683	F	68	0	7	1	1	1	5.4	5.32	13.1	38.8	3.15	58	1.62	30	0.648	12	0	0	245	89.6	1.94444	151.235	55.3086
6010493	M	61	0	12	1	1	1	8.6	5.04	11.2	32.3	6.53	76	1.548	18	0.516	6	0	0	189	26	4.21835	122.093	16.7959
5134082	M	56	7	13	1	1	1	4.4	4.75	13.7	38.4	3.39	77	0.836	19	0.176	4	0	0	156	71.1	4.05502	186.603	85.0478
5135265	M	50	0	16	1	0	1	6	6.34	16.5	47.1	4.68	78	1.02	17	0.3	5	0	0	138	26.7	4.58824	135.294	26.1765
6419571	M	49	2	1	2	2	1	9.7	4.8	11.8	35.8	8.57	88	0.776	8	0.388	4	0	0	323	152.02	11.0438	416.237	195.902
5541739	F	64	4	12	1	0	1	10	4.14	10.9	32	7.92	79	1.4	14	0.5	5	1	1	512	68.9	5.65714	365.714	49.2143
6419809	F	79	4	25	2	3	2	8.5	4.63	11.4	33.8	6.72	79	1.36	16	0.34	4	1	0	294	2.79	4.94118	216.176	2.05147
4145622	M	86	7	9	1	1	1	11.1	6.43	13.6	42.6	10.17	92	0.777	7	0.333	3	0	0	304	47.55	13.0888	391.248	61.1969
6000279	M	64	1	7	1	1	1	5.4	4.57	12.5	36.3	4.58	85	0.702	13	0.108	2	0	0	184	271.44	6.52422	262.108	386.667
6205366	M	33	4	3	2	3	2	32.7	2.05	7.5	18.2	28.78	88	1.962	6	1.962	6	0	0	332	270.4	14.6687	169.215	137.819
6419857	M	61	4	9	2	2	1	4.5	5.72	16.4	48.2	3.51	78	0.585	13	0.405	9	0	0	257	120.34	6	439.316	205.709
6419449	F	28	0	10	1	0	1	4.2	5.29	14	41.3	3.42	81	0.714	17	0.084	2	0	0	181	9.08	4.78992	253.501	12.7171
5905530	F	24	0	8	2	2	1	11.3	5.46	10.1	30.4	9.34	83	1.243	11	0.678	6	0	0	200	168.17	7.51408	160.901	135.294
4833614	F	68	4	7	2	2	1	8.8	4.88	9.9	27.2	6.11	70	2.376	27	0.264	3	0	0	246	0.5	2.57155	103.535	0.210438
5616561	F	24	0	3	1	0	1	4.9	5.49	11.3	33.7	3.29	68	1.47	30	0.098	2	0	0	119	45.28	2.2381	80.9524	30.8027
5053959	F	29	4	6	1	1	1	3.1	5.05	14.8	43	2.23	72	0.806	26	0.062	2	0	0	304	97.92	2.76675	377.171	121.489
6409327	M	43	5	37	1	0	1	3.6	1.57	3.9	11.2	3.25	90	0.252	7	0.108	3	0	0	254	114.73	12.8968	1007.94	455.278
6419950	F	65	1	9	1	1	1	7.4	4.57	12.5	37	5.87	80	1.036	14	0.444	6	0	0	174	102.53	5.66602	167.954	98.9672
4752054	F	62	1	3	1	1	1	5.3	4.32	12.8	36.7	3.08	59	1.802	34	0.371	7	0	0	243	35.15	1.70921	134.85	19.5061
4333532	F	76	4	21	2	2	2	6.5	3.59	10.5	30.3	5.67	88	0.715	11	0.065	1	0	0	222	102.21	7.93007	310.49	142.951
4636415	M	64	5	11	1	1	1	5.2	4.88	11.6	34.9	4.31	83	0.572	11	0.312	6	0	0	175	108.04	7.53497	305.944	188.881
4250009	F	21	1	11	1	0	1	8	6.04	13.6	43.8	4.62	58	2.64	33	0.72	9	0	0	75	13.84	1.75	28.4091	5.24242
4830396	M	58	1	6	1	1	1	5.9	4.72	13.7	39.1	3.48	59	2.006	34	0.413	7	0	0	123	49.73	1.7348	61.3161	24.7906
4305080	F	55	7	14	1	0	1	11.2	3.9	11.6	34.1	9.44	84	1.344	12	0.448	4	0	0	456	5.87	7.02381	339.286	4.36756
5608986	F	47	7	8	1	0	1	7.1	4.69	12.9	36.6	3.22	45	3.408	48	0.355	5	2	0	286	73.31	0.944836	83.9202	21.5112
5712272	M	78	7	1	2	1	2	12.7	3.69	11.5	32.7	11.44	90	0.889	7	0.381	3	0	0	260	164.63	12.8684	292.463	185.186
4125830	M	66	4	12	2	2	1	2.3	2.69	9.1	25.5	1.94	85	0.253	11	0.092	4	0	0	83	120.38	7.66798	328.063	475.81
4844971	F	22	7	10	1	1	1	6.5	5.12	12.9	39.1	4.54	70	1.365	21	0.455	7	2	0	195	9.98	3.32601	142.857	7.31136
4811878	M	56	1	10	1	0	1	4.1	4.56	13.2	39.3	2.49	61	1.312	32	0.287	7	0	0	130	25.91	1.89787	99.0854	19.7485
5933577	M	62	1	10	1	0	1	3	4.63	14.4	40.6	1.85	61	0.93	31	0.24	8	0	0	125	39.79	1.98925	134.409	42.7849
5445936	M	76	5	10	2	3	2	4.3	2.66	7.8	23.2	3.45	80	0.387	9	0.387	9	1	1	163	112.09	8.91473	421.189	289.638
4401357	F	84	3	5	1	1	1	9.1	5.34	14	37.7	6.74	74	1.547	17	0.728	8	1	0	289	112.05	4.35682	186.813	72.4305
5921427	M	61	1	3	2	2	1	13.1	5.34	12.6	37.6	12.13	93	0.524	4	0.393	3	0	0	677	35.49	23.1489	1291.98	67.729
5701950	M	49	4	16	2	2	2	5.5	5.62	17.5	49.1	3.78	68	1.485	27	0.275	5	0	0	184	26.37	2.54545	123.906	17.7576
4639460	M	70	2	28	2	2	2	4.7	3.55	10.5	31.1	2.91	63	1.269	27	0.47	10	0	0	88	154.98	2.29314	69.3459	122.128
4747812	F	78	4	8	2	2	1	7.1	3.43	8.9	26.5	5.46	77	1.136	16	0.497	7	0	0	413	81.86	4.80634	363.556	72.0599
4853513	M	48	4	16	2	1	2	10.9	4.57	14.4	38.9	10.05	92	0.654	6	0.218	2	0	0	207	25.39	15.367	316.514	38.8226
5125343	M	61	4	10	1	1	1	8.8	4.52	12.5	36.4	6.72	76	1.496	17	0.528	6	1	0	390	101.47	4.49198	260.695	67.8275
4320630	M	69	4	4	1	1	1	5.3	5	13.4	37.6	3.66	70	1.431	27	0.159	3	0	0	157	99.91	2.55765	109.713	69.8183
5513169	M	87	4	14	2	3	1	7.2	3.84	11.5	33.4	6.7	93	0.288	4	0.216	3	0	0	185	198.97	23.2639	642.361	690.868
5052137	M	61	1	7	2	2	1	8.3	4.57	12.9	38.3	5.92	72	1.743	21	0.581	7	0	0	186	71.32	3.39644	106.713	40.918
5928312	F	79	5	1	2	2	2	7.4	3.16	8.8	25.2	5.9	80	1.11	15	0.37	5	0	0	169	59.33	5.31532	152.252	53.4505
6420030	F	51	1	7	1	1	1	5	4.17	12.7	37.6	3.95	80	0.8	16	0.2	4	0	0	185	153.07	4.9375	231.25	191.337
4854251	M	49	4	2	1	1	1	5.4	4.62	12.4	34.7	4.33	81	0.756	14	0.27	5	0	0	173	57.31	5.72751	228.836	75.8069
4624563	F	82	4	11	2	2	1	5	4.42	11.7	34.6	2.91	58	1.7	34	0.4	8	0	0	133	7.49	1.71176	78.2353	4.40588
4847139	F	44	2	2	2	3	2	10.7	4.78	11.2	33.4	8.38	79	1.177	11	1.07	10	0	0	194	83.68	7.1198	164.826	71.096
5535042	F	76	3	7	2	2	1	19.7	5.43	13.3	37.7	18.07	92	1.182	6	0.394	2	0	0	377	130.23	15.2876	318.951	110.178
6420334	M	40	4	8	2	2	1	6.2	5.46	16.1	46.4	4.08	66	1.488	24	0.62	10	0	0	152	80.94	2.74194	102.151	54.3952
5313576	M	82	3	8	1	1	1	14.4	4.02	11.6	35.2	13.28	92	0.72	5	0.432	3	0	0	415	114.82	18.4444	576.389	159.472
4052067	M	70	4	9	1	0	1	14.6	3.86	10.4	31.4	9.33	64	2.19	15	3.066	21	0	0	473	120.33	4.26027	215.982	54.9452
5700337	M	69	4	16	2	3	2	13.9	4.68	13.5	42.6	12.92	93	0.834	6	0.139	1	0	0	286	159.05	15.4916	342.926	190.707
6420176	F	86	1	5	2	2	1	5.7	5.3	10.8	30.9	5.03	89	0.513	9	0.114	2	0	0	377	31.82	9.80507	734.893	62.0273
5204812	F	49	2	7	1	1	1	7.1	5.27	14	42	5.17	72	1.633	23	0.355	5	0	0	267	74.6	3.16595	163.503	45.6828
5521650	F	67	5	6	2	2	1	5.5	3.86	11.3	34	4.46	81	0.715	13	0.33	6	0	0	415	8.12	6.23776	580.42	11.3566
5115765	F	76	2	4	1	1	1	13	3.12	9.7	27.2	11.96	92	0.52	4	0.52	4	0	0	336	56.84	23	646.154	109.308
5616916	M	49	1	3	1	0	1	7.7	6.37	13.1	39.3	6.08	79	0.847	11	0.77	10	0	0	333	85.11	7.17828	393.152	100.484
5108342	M	53	7	7	2	2	1	12	5.24	15.4	44.1	10.88	91	0.72	6	0.36	3	0	0	180	221.52	15.1111	250	307.667
6420470	F	82	2	5	2	3	2	12.5	4.88	13.1	39.3	8.77	70	3.125	25	0.625	5	0	0	224	205.9	2.8064	71.68	65.888
6420430	M	73	4	9	2	2	1	3.6	5.02	14.9	43.4	2.3	63	0.972	27	0.36	10	0	0	138	33.74	2.36626	141.975	34.7119
5716385	F	49	1	4	1	1	1	17.8	4.95	12.8	37.4	15.49	87	1.246	7	1.068	6	0	0	690	5.47	12.4318	553.772	4.39005
5342047	M	73	7	25	2	2	2	7.1	4.7	13.9	39.5	6.13	86	0.568	8	0.426	6	0	0	214	136.57	10.7923	376.761	240.44
5704878	F	72	1	2	1	1	1	8	4.69	13.1	40.3	7.24	90	0.72	9	0.08	1	0	0	371	79.2	10.0556	515.278	110
6318533	F	64	1	6	1	1	1	13.6	3.56	11.2	29.7	12.38	91	0.952	7	0.272	2	0	0	561	176.29	13.0042	589.286	185.179
5330525	M	77	7	23	2	2	2	4.5	3.15	9.3	27.3	3.13	69	0.9	20	0.405	9	2	0	225	10.69	3.47778	250	11.8778
6420480	F	66	3	21	2	3	2	15.5	4.21	11.2	33.3	13.57	88	1.085	7	0.775	5	0	0	383	22.33	12.5069	352.995	20.5806
5336184	F	59	3	6	2	2	2	3.3	5.08	13.2	39.6	2.33	70	0.924	28	0.066	2	0	0	133	112.54	2.52165	143.939	121.797
4436851	F	75	5	28	2	2	2	4.1	3.8	9.5	27	3.11	76	0.738	18	0.246	6	0	0	133	16.52	4.21409	180.217	22.3848
4912738	F	82	2	5	2	3	2	6.3	5.76	12	38.7	5.17	82	1.008	16	0.063	1	1	0	155	126.44	5.12897	153.77	125.437
6420607	M	36	3	9	2	3	1	5.9	4.91	13	37.6	5.13	87	0.59	10	0.177	3	0	0	158	70.78	8.69492	267.797	119.966
6128047	F	46	7	3	2	3	2	2	2.97	8	23.3	1.83	90	0.12	6	0.08	4	0	0	18	275.17	15.25	150	2293.08
5120111	F	68	1	2	1	1	1	11.8	3.74	11.2	33.3	10.99	93	0.708	6	0.118	1	0	0	408	67.52	15.5226	576.271	95.3672
4818023	F	74	3	13	2	2	2	4.6	4.16	12.1	36.4	3.27	71	1.15	25	0.184	4	0	0	167	70.33	2.84348	145.217	61.1565
6420619	F	72	1	15	1	0	1	20.1	4.01	11.9	34.9	15.21	76	2.613	13	1.407	7	4	0	331	2.12	5.8209	126.674	0.811328
4408080	F	69	1	13	1	0	1	5.2	4.84	11.3	34.5	4.31	82	0.728	14	0.208	4	0	0	230	73.28	5.92033	315.934	100.659
5403392	F	58	7	2	1	1	1	3.6	4.8	11.6	32.7	2.5	70	0.828	23	0.216	6	1	0	255	93.13	3.01932	307.971	112.476
4149673	M	28	2	19	2	3	1	16.5	6.39	16.1	49.4	14.21	86	1.815	11	0.495	3	0	0	287	169.54	7.8292	158.127	93.4105
6009201	F	75	3	5	2	3	2	7.1	5.41	11.5	37.6	6.51	91	0.497	7	0.142	2	0	0	562	68.34	13.0986	1130.78	137.505
5616910	F	75	4	47	2	2	1	8.4	3.5	10.1	30.6	7.68	91	0.504	6	0.252	3	0	0	142	127.85	15.2381	281.746	253.671
5639771	F	59	1	2	1	1	1	32.8	4.3	9.4	29.7	29.85	91	1.64	5	1.312	4	0	0	506	158.89	18.2012	308.537	96.8841
4045370	F	64	1	6	1	1	1	3.8	4.88	11.1	33.1	2.65	70	0.912	24	0.228	6	0	0	189	112.46	2.9057	207.237	123.311
4027995	M	51	3	9	2	2	1	15.7	5.1	13.6	41.7	14.1	90	1.099	7	0.471	3	0	0	288	242.63	12.8298	262.056	220.773
4433236	F	60	1	14	2	3	2	13.3	4.5	11.3	33.6	11.89	90	0.665	5	0.665	5	0	0	369	60.16	17.8797	554.887	90.4662
4943080	F	60	6	27	2	2	1	4.4	4.25	12.4	35.8	3.64	83	0.616	14	0.132	3	0	0	148	74.02	5.90909	240.26	120.162
4641788	F	82	6	30	2	2	2	6	4.72	14.1	41.5	4.99	82	0.72	12	0.36	6	0	0	164	33.1	6.93056	227.778	45.9722
4752604	F	78	4	6	1	1	1	14	4.7	14.5	39.2	12.89	92	0.98	7	0.28	2	0	0	501	85.07	13.1531	511.224	86.8061
5126825	M	36	4	6	2	2	1	4.9	6.87	13.8	43.1	3.51	71	0.98	20	0.441	9	0	0	364	10.78	3.58163	371.429	11
6420776	M	72	4	5	2	2	2	11	5.68	14.6	42.4	10.11	92	0.66	6	0.22	2	0	0	376	32.75	15.3182	569.697	49.6212
4815873	F	60	4	26	2	3	1	12.2	4.01	12.7	37.6	11.02	90	0.61	5	0.61	5	0	0	397	47.74	18.0656	650.82	78.2623
6202739	M	47	2	18	2	2	1	7.4	5.84	17.2	50.6	5.29	71	1.85	25	0.296	4	0	0	200	67.49	2.85946	108.108	36.4811
6420711	F	26	2	2	1	0	1	9.1	4.7	13.6	38.1	7.3	80	1.183	13	0.637	7	0	0	285	32.31	6.17075	240.913	27.3119
4313355	F	49	1	22	2	2	1	13.3	4.79	12.9	38.1	12.35	93	0.399	3	0.532	4	0	0	325	106.73	30.9524	814.536	267.494
3930672	M	85	1	1	1	1	1	3.2	4.36	10.4	30.1	1.94	61	0.896	28	0.352	11	0	0	107	17.44	2.16518	119.42	19.4643
4945433	F	53	2	9	2	2	1	10.3	4.91	12.8	37.8	7.88	76	1.854	18	0.515	5	1	0	328	124.83	4.25027	176.915	67.3301
4700343	F	23	4	10	2	2	1	3.3	4.19	11.4	33.8	2.54	77	0.66	20	0.099	3	0	0	214	102.45	3.84848	324.242	155.227
6130211	F	57	4	3	1	1	1	3.1	7.41	18.4	55.2	2.49	79	0.527	17	0.124	4	0	0	176	61.27	4.72486	333.966	116.262
5528570	F	42	5	8	1	1	1	9.7	4.4	11.6	35.1	8.63	89	0.776	8	0.291	3	0	0	363	112.69	11.1211	467.784	145.219
5935130	F	78	3	8	1	1	1	8	2.36	7	20.2	6.4	80	1.6	20	1.04	13	0	0	375	35.42	4	234.375	22.1375
4727942	F	49	3	13	2	2	1	3.2	4.64	11.7	34.1	2.24	70	0.8	25	0.16	5	0	0	151	38.09	2.8	188.75	47.6125
6420974	M	56	1	4	2	0	2	19.5	4.41	12.3	38.4	15.86	81	1.95	10	1.56	8	1	0	249	130.06	8.13333	127.692	66.6974
6420969	F	54	3	8	2	2	1	9.4	4.36	12.7	38.2	7.87	84	1.128	12	0.376	4	0	0	282	27.98	6.97695	250	24.805
3940116	F	59	1	6	2	2	1	9.1	4.65	12.3	34.7	7.46	82	1.001	11	0.637	7	0	0	552	7.25	7.45255	551.449	7.24276
4858966	M	22	7	10	2	2	1	7	5.61	13.2	41.7	5	71	1.61	23	0.42	6	0	0	203	13.86	3.10559	126.087	8.6087
4954882	M	47	1	4	1	1	1	4	5.91	15.5	44.8	2.61	66	1.2	30	0.16	4	0	0	164	69.93	2.175	136.667	58.275
4106813	M	68	4	9	1	1	1	11.3	5.1	13.5	38.1	9.82	87	1.017	9	0.452	4	0	0	338	34.13	9.65585	332.35	33.5595
5500221	M	68	4	6	2	2	2	19.9	3.84	11.9	34.9	19.28	97	0.199	1	0.398	2	0	0	155	20	96.8844	778.894	100.503
4810048	M	31	1	11	1	0	1	5.5	5.03	11.8	35.7	3.25	59	1.54	28	0.715	13	0	0	264	0.5	2.11039	171.429	0.324675
6310332	F	61	4	4	2	2	1	8.7	3.27	9.5	26.2	7.57	87	0.348	4	0.696	8	0	1	193	25.55	21.7529	554.598	73.4195
5139597	M	82	5	8	2	1	2	5.2	3.64	9.8	30.2	4.53	87	0.52	10	0.156	3	0	0	178	91.16	8.71154	342.308	175.308
3928204	F	61	4	1	1	1	1	5.7	5.01	12.6	37.1	3.63	64	1.596	28	0.456	8	0	0	337	58.31	2.27444	211.153	36.5351
4957193	F	60	2	10	2	2	1	7	5.2	10	28.9	5.29	76	1.47	21	0.21	3	0	0	253	126.55	3.59864	172.109	86.0884
6421101	F	49	2	4	2	2	1	15	5.58	14.3	42.7	13.48	90	0.6	4	0.9	6	0	0	450	7.32	22.4667	750	12.2
5428343	F	56	1	5	2	2	1	5.4	5.26	13	37.9	3.67	69	1.404	26	0.27	5	0	0	297	71.04	2.61396	211.538	50.5983
6118379	M	58	4	10	2	2	1	10.5	5.59	11.5	33.2	8.17	78	1.47	14	0.84	8	0	0	358	30.23	5.55782	243.537	20.5646
5344112	F	54	3	6	1	0	1	4.1	4.8	13.6	39.2	3.02	74	0.779	19	0.287	7	0	0	444	27.48	3.87677	569.961	35.276
4740158	F	68	1	23	2	2	1	10.3	6.21	15.4	44.9	8.93	87	0.515	5	0.824	8	0	0	343	12.63	17.3398	666.019	24.5243
5736878	M	69	3	8	1	0	1	10.9	5.18	10.9	33.7	8.5	78	1.744	16	0.545	5	1	0	419	2.24	4.87385	240.252	1.2844
6418905	F	39	0	4	1	0	1	10.2	4.05	9.9	29.9	6.42	63	2.856	28	0.714	7	2	0	538	3.48	2.2479	188.375	1.21849
6111751	M	47	2	51	2	3	1	16	4.87	15.5	44	13.95	93	0.96	6	0.48	3	1	0	218	94.91	14.5312	227.083	98.8646
5028535	M	65	5	7	2	3	2	9.6	3.2	9.6	29.2	8.64	90	0.672	7	0.288	3	0	0	161	102.67	12.8571	239.583	152.783
4919439	F	72	2	1	2	3	2	8.7	5.33	12.4	37.3	7.48	86	0.87	10	0.348	4	0	0	235	116.14	8.5977	270.115	133.494
6421232	F	83	7	9	2	1	2	5.4	5.46	14.1	40.1	3.83	71	1.296	24	0.27	5	0	0	189	85.84	2.95525	145.833	66.2346
5441036	F	50	5	5	1	1	1	11.6	4.24	11	31.6	9.35	80	1.74	15	0.58	5	0	0	329	94.62	5.37356	189.08	54.3793
6421213	M	42	0	2	1	0	1	6.7	4.85	15.4	44.1	5.31	79	1.005	15	0.402	6	0	0	120	60.36	5.28358	119.403	60.0597
4029499	F	71	3	13	1	0	1	3.2	3.73	11.1	32.4	1.99	62	0.864	27	0.32	10	1	0	178	6.45	2.30324	206.019	7.46528
5712930	M	77	1	3	1	0	1	7	4.79	13.7	39.5	4.63	66	1.61	23	0.77	11	0	0	466	92.92	2.87578	289.441	57.7143
5502120	F	30	0	2	1	1	1	13.2	3.84	10.4	30.4	10.64	80	2.244	17	0.396	3	0	0	422	8.91	4.74153	188.057	3.97059
6115322	F	32	5	74	2	1	2	4.4	3.21	8.4	25.2	3.13	72	1.1	25	0.132	3	0	0	205	99.89	2.84545	186.364	90.8091
3855483	F	56	1	11	2	2	2	9.5	4.94	13.3	39.7	8.45	89	0.57	6	0.475	5	0	0	198	60.55	14.8246	347.368	106.228
4953529	F	79	4	10	1	0	1	12.4	4.59	11.6	36.3	11.23	90	1.116	9	0.124	1	0	0	346	107.3	10.0627	310.036	96.147
5308684	M	64	2	12	1	0	1	5.6	4.96	14.7	43.1	3.7	66	1.512	27	0.392	7	0	0	229	74.49	2.44709	151.455	49.2659
6386967	F	81	1	9	2	2	2	6	4.41	13.3	39.1	4.76	79	0.78	13	0.48	8	0	0	113	75.12	6.10256	144.872	96.3077
6421372	F	65	3	12	1	1	1	4	5.88	12.5	38.3	2.76	68	1.04	26	0.24	6	0	0	208	120.7	2.65385	200	116.058
6421405	M	21	0	5	1	1	1	8.4	4.53	13.5	36.8	6.87	82	1.092	13	0.336	4	1	0	244	25.39	6.29121	223.443	23.2509
5055255	M	76	7	13	1	1	1	5.7	2.92	9.8	26.2	4.71	83	0.627	11	0.342	6	0	0	308	71.49	7.51196	491.228	114.019
5410052	M	28	4	6	2	2	1	10.9	6.79	16.4	48	9.64	89	0.872	8	0.327	3	0	0	242	36.07	11.055	277.523	41.3647
5333626	M	66	4	17	2	3	1	6.9	5.2	15.6	45.5	5.88	85	0.759	11	0.276	4	0	0	135	184.58	7.74704	177.866	243.188
5818576	M	81	3	8	2	2	1	23	4.59	15.2	43.3	22.09	96	0.69	3	0.23	1	0	0	202	52.57	32.0145	292.754	76.1884
6421106	M	74	1	11	2	2	2	7.9	5.59	13.9	41.3	6.48	82	1.185	15	0.237	3	0	0	217	177.03	5.46835	183.122	149.392
5519724	M	62	1	6	2	2	1	5.8	5.61	11.5	33.7	4.9	84	0.812	14	0.116	2	0	0	421	154.08	6.03448	518.473	189.754
4951813	F	85	3	6	1	1	1	9.9	4.35	12.9	38	8.9	89	0.693	7	0.396	4	0	0	336	113.42	12.8427	484.848	163.665
5807644	F	84	3	16	1	1	1	8	4.59	13.5	38.6	6.79	85	0.88	11	0.32	4	0	0	98	147.93	7.71591	111.364	168.102
6029833	F	42	1	10	1	0	1	5	4.31	11.3	34.2	2.72	54	1.65	33	0.55	11	2	0	241	7.89	1.64848	146.061	4.78182
6421426	F	34	4	14	2	2	1	15.2	5.7	9.7	32.5	13.59	90	1.216	8	0.304	2	0	0	587	98.15	11.176	482.73	80.7155
6415664	M	60	2	2	1	1	1	7.4	4.4	13.4	38.4	6	81	1.11	15	0.296	4	0	0	268	107.18	5.40541	241.441	96.5586
4518743	F	62	1	21	2	3	2	4.3	3.52	6.5	21.4	3.44	79	0.645	15	0.258	6	0	0	262	132.32	5.33333	406.202	205.147
6026934	F	84	4	20	2	3	2	3.1	4.05	9	24.6	2.22	71	0.651	21	0.248	8	0	0	145	2.12	3.41014	222.734	3.25653
5434144	F	48	1	13	1	0	1	4	5.33	15.2	44.9	2.11	52	1.6	40	0.28	7	0	1	222	8.04	1.31875	138.75	5.025
4105240	F	87	1	4	1	1	1	11.6	3.41	10.6	30.8	10.51	91	0.696	6	0.348	3	0	0	229	35.94	15.1006	329.023	51.6379
4336135	F	87	7	6	1	0	1	5	4.69	10.4	33.4	3.59	71	1.1	22	0.25	5	1	1	218	5.66	3.26364	198.182	5.14545
5007913	F	34	1	1	1	1	1	5.3	4.37	11.8	34.7	3.25	62	1.643	31	0.371	7	0	0	242	15.31	1.97809	147.292	9.31832
4442420	F	30	4	10	1	1	1	7.9	6.29	12.9	39.8	5.66	72	1.817	23	0.395	5	0	0	214	96.19	3.11502	117.777	52.9389
4840322	M	87	1	18	2	2	2	13.7	5.53	14.9	44	12.47	91	0.411	3	0.822	6	0	0	286	7.19	30.3406	695.864	17.4939
4542044	F	38	1	10	1	0	1	22.7	5.45	14.4	42.2	19.08	84	2.497	11	0.908	4	1	0	516	0.89	7.64117	206.648	0.356428
4929943	M	71	1	13	1	0	1	4.3	5.23	12.5	36.4	2.89	67	1.118	26	0.301	7	0	0	197	50.94	2.58497	176.208	45.5635
6419994	F	61	5	7	2	2	1	16.1	2.79	5.6	16.9	13.61	85	1.61	10	0.805	5	0	0	213	88.86	8.45342	132.298	55.1925
5244191	F	69	1	3	1	1	1	10.9	4.36	10.4	32.8	10.05	93	0.654	6	0.109	1	0	0	485	29.82	15.367	741.59	45.5963
6421454	M	59	0	2	1	0	1	5.1	5.48	16.9	47.6	2.55	50	2.244	44	0.306	6	0	0	79	23.31	1.13636	35.205	10.3877
5130990	F	65	3	11	1	0	1	5.8	4.93	11	32.9	3.95	68	1.566	27	0.29	5	0	0	153	6.17	2.52235	97.7011	3.93997
6232761	F	59	7	4	1	0	1	2.1	3.79	10	30	1.89	86	0.231	11	0.042	2	1	0	207	123.99	8.18182	896.104	536.753
5907671	F	34	1	6	2	2	1	5.6	5.53	13.5	38.2	4.38	78	1.008	18	0.224	4	0	0	349	106.79	4.34524	346.23	105.942
5835139	M	60	7	13	1	0	1	5	4.39	13.7	36.7	4.45	90	0.3	6	0.2	4	0	0	204	20.38	14.8333	680	67.9333
4741149	F	86	4	33	2	2	2	7.4	4.07	12.2	35.2	5.98	81	1.184	16	0.222	3	0	0	245	104.75	5.05068	206.926	88.4713
6421466	F	52	3	15	2	2	1	23	4.7	11.9	36.1	22.1	96	0.69	3	0.23	1	0	0	411	14.37	32.029	595.652	20.8261
5320024	F	59	7	8	1	1	1	17.7	2.96	11.1	26	16.28	92	1.062	6	0.354	2	0	0	536	221.18	15.3296	504.708	208.267
5120500	M	63	1	6	2	2	1	11.4	5.91	16.4	48.4	9.92	87	1.14	10	0.342	3	0	0	140	194.97	8.70175	122.807	171.026
4819532	F	74	4	14	2	2	1	7.7	4.33	12.4	35.5	5.33	69	1.925	25	0.462	6	0	0	253	18.11	2.76883	131.429	9.40779
4804200	M	48	4	10	1	1	1	10	4.78	14.4	42.8	6.91	69	2.2	22	0.8	8	0	1	219	35.3	3.14091	99.5455	16.0455
4857691	F	59	5	13	2	2	2	19	4.05	10.8	31	18.47	97	0.19	1	0.38	2	0	0	119	50.69	97.2105	626.316	266.789
5418901	F	68	5	17	2	2	1	5	3.56	9.5	30.3	3.57	71	1.15	23	0.3	6	0	0	157	27.14	3.10435	136.522	23.6
6411153	F	35	5	8	2	3	2	11.8	2.13	5.6	15.2	11.06	94	0.354	3	0.354	3	0	0	59	110.09	31.2429	166.667	310.989
5210796	M	76	7	8	2	3	1	20.7	2.6	7.5	21.4	18.18	88	0.414	2	1.863	9	1	0	471	164.26	43.913	1137.68	396.763
6203360	F	24	1	12	1	0	1	4.1	4.88	13.5	40.6	2.56	63	1.107	27	0.369	9	1	0	274	20.26	2.31256	247.516	18.3017
6420831	M	69	1	16	2	2	2	5	4.68	14	39.9	4.14	82	0.7	14	0.2	4	0	0	199	42.57	5.91429	284.286	60.8143
5210403	M	62	4	10	2	2	1	6	5.1	14.4	39.8	5.73	96	0.18	3	0.06	1	0	0	138	130.15	31.8333	766.667	723.056
5318402	M	68	7	33	2	3	1	14.8	5.66	17.2	50.2	12.04	81	0.888	6	1.924	13	0	0	260	25.41	13.5586	292.793	28.6149
4905730	M	52	1	9	2	2	1	11.4	4.74	14.3	41	10.11	89	0.684	6	0.57	5	0	0	301	38.4	14.7807	440.058	56.1404
4702287	F	63	3	16	2	2	1	15	4.3	12.1	36.6	12.22	82	1.8	12	0.9	6	0	0	394	31.8	6.78889	218.889	17.6667
4327485	F	69	7	10	1	0	1	4.8	4.06	11.4	31.9	4.1	85	0.576	12	0.144	3	0	0	130	53.75	7.11806	225.694	93.316
4321404	F	68	3	6	2	2	1	8.4	5.23	14.7	43.9	7.33	87	0.84	10	0.252	3	0	0	229	23.91	8.72619	272.619	28.4643
5747147	M	50	4	12	2	2	1	26.2	5.65	18.3	48.3	23.29	89	1.834	7	1.048	4	0	0	183	110.72	12.699	99.7819	60.3708
5107538	F	21	0	8	1	1	1	6.5	3.89	9.9	28.8	4.77	74	1.365	21	0.325	5	0	0	302	22.45	3.49451	221.245	16.4469
5333261	F	64	7	12	1	1	1	5.1	4.16	11.1	31.6	4.3	84	0.561	11	0.255	5	0	0	198	194.94	7.66488	352.941	347.487
6214261	F	61	6	1	1	0	1	10.7	4.23	12.5	37.7	7.07	66	2.889	27	0.535	5	2	0	499	3.32	2.44721	172.724	1.14919
4847744	F	91	7	14	2	3	1	4.3	4.06	10.1	30.6	2.92	69	0.946	22	0.387	9	0	0	216	23.34	3.08668	228.33	24.6723
6104145	F	64	3	12	2	2	1	8.9	4.35	7.6	25	8.3	93	0.445	5	0.178	2	0	0	287	203.2	18.6517	644.944	456.629
4418890	F	26	0	1	1	0	1	6	4.08	12.1	36.1	4.53	76	1.08	18	0.3	5	1	0	283	18.9	4.19444	262.037	17.5
4926739	F	62	4	6	1	1	1	10	4.52	11.6	35.8	8.84	88	0.7	7	0.5	5	0	0	290	217.5	12.6286	414.286	310.714
5024107	F	79	6	11	2	2	1	2.9	4.23	11.5	33.3	2.53	89	0.29	10	0.029	1	0	0	270	110.97	8.72414	931.034	382.655
5439185	M	57	4	12	2	3	2	8.3	6.28	16.5	51.6	6.72	81	1.162	14	0.415	5	0	0	222	114.81	5.78313	191.05	98.8038
6421932	F	42	2	18	2	3	2	7.3	4.34	11.7	35.1	6.12	84	1.022	14	0.146	2	0	0	285	134.03	5.98826	278.865	131.145
4627526	M	73	6	10	2	2	1	10.4	4.41	13.1	37.2	8.86	85	0.832	8	0.624	6	1	0	315	205.19	10.649	378.606	246.623
5704245	F	64	1	2	1	0	1	7	3.96	12.3	36.7	4.3	62	1.89	27	0.7	10	1	0	175	31.12	2.27513	92.5926	16.4656
6421241	M	56	4	7	1	0	1	12.4	5.54	14.7	43.8	10.23	83	1.364	11	0.744	6	0	0	329	167.61	7.5	241.202	122.881
4738107	F	75	5	32	2	3	1	14.5	3.31	9.7	27.5	13.13	90	1.015	7	0.435	3	0	0	282	46.58	12.936	277.833	45.8916
5431892	F	68	4	8	1	0	1	13.7	4.23	12.8	37.7	10.73	78	1.781	13	0.959	7	2	0	275	151.27	6.02471	154.408	84.9354
4918017	F	61	6	12	1	1	1	11.5	5.05	12.9	38.3	10.6	92	0.69	6	0.23	2	0	0	518	4.1	15.3623	750.725	5.94203
4835430	M	48	3	16	2	2	1	3.6	4.74	9.9	29.2	2.56	71	0.612	17	0.432	12	0	0	133	90.9	4.18301	217.32	148.529
5426327	F	78	4	5	2	3	2	14.5	2.95	6.9	23.6	10.73	74	4.205	29	0.29	2	0	0	289	108.82	2.55172	68.7277	25.8787
6034727	F	64	2	1	1	1	1	6.4	4.74	11.9	35.4	4.86	76	1.152	18	0.384	6	0	0	215	81.7	4.21875	186.632	70.9201
5305348	F	76	7	32	2	2	1	9.8	5.14	12.9	38.4	9.02	92	0.49	5	0.294	3	0	0	258	99.5	18.4082	526.531	203.061
5337962	M	68	3	3	2	3	2	12.1	4.52	9.5	29.7	10.99	91	1.331	11	0.484	4	0	0	421	112	8.25695	316.304	84.1473
4238067	F	44	1	1	1	0	1	5.2	3.58	10.5	31.4	3.83	74	1.092	21	0.26	5	0	0	218	7.26	3.50733	199.634	6.64835
6224689	F	29	0	6	1	1	1	6.8	5.06	11.5	36.4	5.34	78	1.156	17	0.34	5	0	0	305	105	4.61938	263.841	90.8304
6422079	F	38	1	14	1	1	1	8	5.36	13.9	41.3	5.87	74	1.44	18	0.64	8	0	0	331	42.2	4.07639	229.861	29.3056
6100758	F	54	2	5	1	1	1	10.5	4.29	10.9	32.4	8.9	85	1.365	13	0.21	2	0	0	368	183	6.52015	269.597	134.066
5111524	M	40	2	6	2	2	1	6	4.06	12.2	35.3	4.35	72	1.14	19	0.54	9	0	0	516	103.48	3.81579	452.632	90.7719
4450505	F	32	1	9	1	1	1	2.5	4.2	11.8	35.3	0.84	34	1.375	55	0.25	10	1	0	263	3.3	0.610909	191.273	2.4
5054344	F	65	4	23	2	3	2	6.5	3.73	12.3	36.4	4.74	73	1.625	25	0.13	2	0	0	276	37.2	2.91692	169.846	22.8923
5421064	M	29	5	9	1	1	1	7.7	3.49	7.3	20.3	6.08	79	0.924	12	0.693	9	0	0	191	126	6.58009	206.71	136.364
5043380	F	51	4	20	2	3	1	7	4.91	12.6	39	4.64	66	1.89	27	0.49	7	0	0	257	75.8	2.45503	135.979	40.1058
4336939	F	30	4	24	2	3	1	6.6	5.34	12.2	38.2	5.44	82	0.924	14	0.264	4	0	0	147	114	5.88745	159.091	123.377
5041924	F	55	4	6	2	2	1	10	4.66	13.4	38.7	8.47	85	1.3	13	0.2	2	0	0	451	60.5	6.51538	346.923	46.5385
4921870	M	66	7	17	1	1	1	7.8	3.38	9.7	29.5	6.01	77	1.17	15	0.468	6	2	0	162	109	5.13675	138.462	93.1624
6418109	M	90	5	11	2	1	2	7.6	3.99	11.7	33.6	6.12	81	0.988	13	0.456	6	0	0	217	42.4	6.19433	219.636	42.915
6422122	F	45	0	1	1	0	1	3.5	4.84	14.7	41	2.13	61	1.12	32	0.245	7	0	0	198	3.3	1.90179	176.786	2.94643
5317548	F	60	1	9	2	2	1	12.8	5.11	11.4	33.7	11.91	93	0.64	5	0.256	2	0	0	352	19.1	18.6094	550	29.8438
5326915	F	60	0	1	1	0	1	7.8	4.73	11.5	33.8	4.69	60	2.496	32	0.624	8	0	0	237	40.7	1.87901	94.9519	16.3061
5004627	F	81	0	6	1	0	1	4.8	4.03	10.7	31.2	4.32	90	0.384	8	0.096	2	0	0	494	71.7	11.25	1286.46	186.719
5050282	M	55	5	46	1	1	1	10.3	4.08	12.2	34.9	8.8	85	0.927	9	0.515	5	0	1	36	400	9.49299	38.835	431.499
4330288	F	50	1	15	1	0	1	9.8	3.95	12.7	39.3	8.33	85	1.274	13	0.196	2	0	0	125	3.3	6.53846	98.1162	2.59027
6421707	M	64	7	5	1	1	1	11.4	5.01	14.9	42.4	10.76	94	0.342	3	0.342	3	0	0	267	45.6	31.462	780.702	133.333
4604580	F	65	3	16	2	1	2	32.7	4.55	11.4	35	27.26	83	3.597	11	1.635	5	1	0	728	31.1	7.57854	202.391	8.64609
4839072	F	43	3	13	1	1	1	10	4.25	9.4	30.6	8.19	82	1.3	13	0.4	4	1	0	340	31.16	6.3	261.538	23.9692
4314015	F	37	2	8	2	2	1	5.6	4.85	12.3	36.7	3.35	60	2.016	36	0.168	3	1	0	189	118.36	1.66171	93.75	58.7103
5025726	F	53	1	1	1	1	1	6.2	4.74	12.6	39.8	4.71	76	0.93	15	0.558	9	0	0	103	2.39	5.06452	110.753	2.56989
6419733	F	46	2	9	2	2	1	4.9	5.44	15.2	45.5	2.93	60	1.666	34	0.294	6	0	0	159	138.54	1.7587	95.4382	83.1573
4829885	F	67	4	3	1	0	1	6.4	4.23	10.7	33.2	4.86	76	0.96	15	0.576	9	0	0	158	34.87	5.0625	164.583	36.3229
4209416	M	83	1	6	1	0	1	8.1	5.67	15.2	45.4	6.56	81	0.972	12	0.567	7	0	0	150	112.77	6.74897	154.321	116.019
5932676	M	49	0	1	1	0	1	6.5	6.24	13.9	41	4.61	71	1.43	22	0.39	6	1	0	228	34.78	3.22378	159.441	24.3217
6019641	M	48	7	26	2	2	1	2.8	4.63	14.1	39.5	2	72	0.588	21	0.196	7	0	0	107	109.82	3.40136	181.973	186.769
6405534	F	58	4	9	2	2	1	8.9	5.08	10.1	32.7	6.31	71	1.958	22	0.623	7	0	0	340	117.22	3.22268	173.647	59.8672
5810188	F	58	7	13	2	2	1	6.3	4.61	13	38.8	4.91	78	1.197	19	0.189	3	0	0	166	82.11	4.10192	138.68	68.5965
6422353	M	68	2	27	2	2	1	7.6	4.13	12.8	37.3	6.72	89	0.456	6	0.38	5	0	0	262	132.63	14.7368	574.561	290.855
5015520	F	48	1	1	1	1	1	3.6	5.59	11.7	35	2.53	70	0.864	24	0.216	6	0	0	136	33.4	2.92824	157.407	38.6574
5040817	F	53	4	7	2	2	1	7.4	4.37	13	37.4	5.85	79	1.258	17	0.222	3	1	0	389	105.09	4.65024	309.221	83.5374
6101309	M	60	4	32	2	2	1	3.5	5.2	14.5	41.5	2.82	81	0.49	14	0.175	5	0	0	255	91.7	5.7551	520.408	187.143
6422479	M	39	3	6	1	1	1	5.5	3.17	6.3	24.5	3.06	61	1.925	35	0.275	5	1	0	513	27.84	1.58961	266.494	14.4623
5607960	F	54	4	6	2	2	1	5.9	4.96	13.2	39.2	3.78	64	1.888	32	0.177	3	1	0	254	27.67	2.00212	134.534	14.6557
6111462	M	65	4	8	2	2	1	8.7	5.63	14.7	43.7	6.71	78	1.131	13	0.783	9	0	0	257	48.83	5.9328	227.233	43.1742
4446866	M	58	4	10	2	2	1	10.2	5.2	14.3	41	7.28	71	1.734	17	1.224	12	0	0	360	143.63	4.19839	207.612	82.8316
6027527	M	23	4	7	2	2	1	11.6	5.65	15.6	49.6	10.04	87	1.392	12	0.116	1	0	0	230	107.19	7.21264	165.23	77.0043
4724325	F	77	1	5	1	1	1	10.1	3.93	12.3	35	6.92	68	2.323	23	0.909	9	0	0	239	25.37	2.97891	102.884	10.9212
5103518	F	49	3	25	2	3	1	12.2	4.11	11.8	35.2	9.04	74	2.196	18	0.854	7	1	0	171	75.65	4.11658	77.8689	34.449
5312091	M	69	1	1	1	1	1	9.5	4.9	15.6	43.5	8.65	91	0.57	6	0.285	3	0	0	274	4.52	15.1754	480.702	7.92982
4850639	F	74	4	7	2	2	2	14.6	5.04	14.5	43.7	13.27	91	0.584	4	0.73	5	0	0	333	19.63	22.7226	570.205	33.613
6421728	M	57	1	9	1	0	1	13	5.2	15.4	41.5	11.65	90	0.65	5	0.65	5	0	0	203	47	17.9231	312.308	72.3077
4511895	F	56	6	5	1	1	1	5.7	4.99	11.2	35.2	4.77	84	0.798	14	0.114	2	0	0	245	203.59	5.97744	307.018	255.125
5148102	F	89	4	18	2	2	1	22.9	4.7	14.5	40.4	22.27	98	0.458	2	0.229	1	0	0	192	67.01	48.6245	419.214	146.31
6422668	M	51	4	10	2	2	1	5.8	4.91	14.6	41.2	4.32	74	1.334	23	0.174	3	0	0	185	121.21	3.23838	138.681	90.8621
4950322	M	64	3	17	2	3	1	8.5	4.99	12.5	37.8	7.32	86	0.85	10	0.34	4	0	0	253	137.58	8.61176	297.647	161.859
5009638	M	54	2	23	1	0	1	11	5.43	12.1	35.1	7.92	72	2.09	19	0.55	5	3	1	217	89.6	3.78947	103.828	42.8708
5501026	F	43	7	6	2	2	1	22.1	4.13	11.2	32.9	18.64	84	2.431	11	1.105	5	0	0	319	12.74	7.66763	131.222	5.24064
5056577	F	68	4	28	2	2	1	8.7	3.98	12.1	35.1	7.78	89	0.783	9	0.174	2	0	0	258	61	9.93614	329.502	77.9055
6422689	F	50	2	15	2	2	1	8	5.2	13.9	42.1	6.09	76	1.44	18	0.48	6	0	0	386	8.15	4.22917	268.056	5.65972
4412486	M	64	7	10	2	2	1	14.4	5.49	15.8	46.1	11.86	83	1.152	8	1.296	9	0	0	470	202.56	10.2951	407.986	175.833
6422691	F	52	4	7	1	1	1	7.5	5.56	11.6	37.7	5.96	80	1.2	16	0.3	4	0	0	374	145.81	4.96667	311.667	121.508
5144793	F	70	6	31	2	1	2	4.3	3.47	9	26.5	2.44	57	1.505	35	0.258	6	2	0	276	50.36	1.62126	183.389	33.4618
6023489	F	77	7	8	1	0	1	9.8	4.98	14.5	40	6.99	72	1.96	20	0.784	8	0	0	375	62.85	3.56633	191.327	32.0663
4826541	M	77	6	5	1	1	1	3.3	4.06	12.4	33.1	2.35	70	0.726	22	0.231	7	1	0	169	1.95	3.23691	232.782	2.68595
6422715	M	77	6	40	2	3	2	10	4.63	15.4	43.8	7.75	77	1.6	16	0.6	6	1	0	286	8.41	4.84375	178.75	5.25625
4518661	F	66	4	11	2	2	1	10.1	3.44	9.9	29.5	8.69	86	1.01	10	0.404	4	0	0	193	171.44	8.60396	191.089	169.743
5738886	M	51	1	4	1	1	1	11.6	5.2	15.7	47.1	10.9	94	0.464	4	0.232	2	0	0	273	4.6	23.4914	588.362	9.91379

## Sheet: variables
variable assignment
Sex		M = Male, F = Female
Comorbidities		1=No underlying diseases
		2=DM
		3=HT
		4=NCDs (DM+HT+Others)
		5=CKD with NCD
		6=CVA with NCD
		7=Other
Severity		1 = Mild cases
		2 = Severe cases
Oxygen support		0 = Not required oxygen support
		1 = Required noninvasive oxygen support
		2 = Required high-flow nasal cannula
		3 = Required mechanical ventilator
Mortality		1 = Recovery
		2 = Dead
